# Supplementary material for: Global Genome Response of Escherichia coli O157∶H7 Sakai during Dynamic Changes in Growth Kinetics Induced by an Abrupt Temperature Downshift
Source: PLoS One. 2014 Jun 13;9(6):e99627. doi: 10.1371/journal.pone.0099627 (PMC4057180; doi:10.1371/journal.pone.0099627)
Supplement: File S1 — Table S1, Comparison of differentially expressed genes and proteins in Escherichia coli O157∶H7 Sakai during exposure to temperature shift. Table S2, T-profiler analysis of transcriptomic and proteomic data based on JCVI CMR functional categories. Table S3, T-profiler analysis of transcriptomic and proteomic data based on Ecocyc and KEGG functional categories. Table S4, T-profiler analysis of transcriptomic and proteomic data based on major regulons. Figure S1, Venn diagram displaying a comparison of differentially expressed genes and proteins in Escherichia coli O157∶H7 Sakai during exposure to temperature shift. (XLSX) [file pone.0099627.s001.xlsx]

## Sheet: LIST OF SUPP TABLES AND FIGURES
		SUPPLEMENTARY MATERIAL 1
		Global genome response of Escherichia coli O157:H7 Sakai during dynamic changes in growth kinetics induced by an abrupt temperature downshift
		Thea King, Chawalit Kocharunchitt, Kari Gobius, John P. Bowman and Tom Ross
		LIST OF SUPPLEMENTARY TABLES
		TABLE S1. Comparison of differentially expressed genes and proteins in Escherichia coli O157:H7 Sakai during exposure to temperature shift.
		TABLE S2. T-profiler analysis of transcriptomic and proteomic data based on JCVI CMR functional categories.
		TABLE S3. T-profiler analysis of transcriptomic and proteomic data based on Ecocyc and KEGG functional categories.
		TABLE S4. T-profiler analysis of transcriptomic and proteomic data based onmajor regulons.
		LIST OF SUPPLEMENTARY FIGURES
		Fig. S1. Venn diagram displaying a comparison of differentially expressed genes and proteins in Escherichia coli O157:H7 Sakai during exposure to temperature shift

## Sheet: TABLE S1
TABLE S1. Comparison of differentially expressed genes and proteins in Escherichia coli O157:H7 Sakai during exposure to temperature shift.
			Log2 expression ratio												JCVI CMR role categoriese															EcoCyc				KEGG		Major regulons (1-7)h			Comparisons with published studiesi
			30 min			90 min			160 min			330 min			Mainrole1	Subrole1	Mainrole2	Subrole2	Mainrole3	Subrole3	Mainrole4	Subrole4	Mainrole5	Subrole5	Mainrole6	Subrole6	Mainrole7	Subrole7											Gene expression during growth under cold stress (14°C aw 0.985) (8)	Protein expression during growth under cold stress (14°C aw 0.985) (8)	Gene expression during growth under cold stress (14°C aw 0.967) (8)	Protein expression during growth under cold stress (14°C aw 0.967) (8)	Gene expression during growth under cold stress (15°C) (9)	Gene expression during acclimatization upon cold shock from 37°C to 15°C (10)	Gene expression after prolonged incubation at 15°C (10)	Gene expression during acclimatization upon cold shock from 37°C to 16°C (11)	Gene expression during growth under cold stress (23°C) (12)	Gene expression upon oxidative shock (hydrogen peroxide) (13)
ECsNumber	Gene names	Description	Genea, b	Proteinc, d		Gene	Protein		Gene	Protein		Gene	Protein																	Functional categoriesf				Functional categoriesg
ECs0004	thrC	threonine synthase							1.20347						Amino acid biosynthesis	Aspartate family
ECs0006	yaaA	hypothetical protein ECs0006				-1.20376									Hypothetical proteins	Conserved																											-					+
ECs0007	yaaJ	putative inner membrane transport protein	1.16667			1.06137									Fatty acid and phospholipid metabolism	Biosynthesis
ECs0010	yaaH	hypothetical protein ECs0010				-1.00921									Unclassified	Role category not yet assigned																							-		-
ECs0014	dnaK	molecular chaperone DnaK	-1.48806			-2.48219							-1.19		Protein fate	Protein folding and stabilization																				RpoH regulon											+
ECs0015	dnaJ	chaperone protein DnaJ	-1.3738			-2.72205									Protein fate	Protein folding and stabilization																				RpoH regulon	RpoE regulon
ECs0017	nhaA	pH-dependent sodium/proton antiporter		2.27		-1.67219	2.82		-1.84532	3.08		-1.57313	2.15		Transport and binding proteins	Cations and iron carrying compounds																							-								+
ECs0018	nhaR	transcriptional activator NhaR				-1.25253						-1.75374			Regulatory functions	Other																							-		-		+				+
ECs0019	-	hypothetical protein ECs0019										-1.02481			No Data	No Data
ECs0025	-	hypothetical protein ECs0025	1.93188						1.58403						No Data	No Data
ECs0027	-	hypothetical protein ECs0027	1.60264			1.47882									Hypothetical proteins	Conserved
ECs0029	ileS	isoleucyl-tRNA synthetase											-1.61		Protein synthesis	tRNA aminoacylation																				RpoH regulon	RpoE regulon			-		-
ECs0035	carA	carbamoyl phosphate synthase small subunit	-1.39934			-1.69299									Protein synthesis	tRNA aminoacylation																							-				-	+
ECs0036	carB	carbamoyl phosphate synthase large subunit	-1.27393			-1.73088									Purines, pyrimidines, nucleosides, and nucleotides	Pyrimidine ribonucleotide biosynthesis																											-
ECs0037	-	DNA-binding transcriptional activator CaiF							1.44291			1.73191			Hypothetical proteins	Conserved																									-
ECs0040	caiC	putative crotonobetaine/carnitine-CoA ligase							1.20347						Unclassified	Role category not yet assigned
ECs0041	caiB	crotonobetainyl-CoA:carnitine CoA-transferase				1.32594			1.05457						Energy metabolism	Anaerobic																							-		-
ECs0046	fixC	putative oxidoreductase FixC	-1.10216												Cell envelope	Surface structures																											-
ECs0049	kefF	glutathione-regulated potassium-efflux system ancillary protein KefF				-1.00782									Energy metabolism	Electron transport
ECs0051	folA	dihydrofolate reductase	-1.24622			-2.7897			-1.60551						Biosynthesis of cofactors, prosthetic groups, and carriers	Folic acid	Purines, pyrimidines, nucleosides, and nucleotides	Purine ribonucleotide biosynthesis																							-
ECs0053	-	CcdB-like protein	1.33345												Cellular processes	Toxin production and resistance
ECs0056	rsmA	dimethyladenosine transferase											-4.63		Cellular processes	Toxin production and resistance	Protein synthesis	tRNA and rRNA base modification																		RpoE regulon								-
ECs0059	imp	organic solvent tolerance protein		2.72			2.6			2.31			3.12		Cellular processes	Detoxification																				RpoE regulon
ECs0060	djlA	Dna-J like membrane chaperone protein		4.13			4.46						3.53		Protein fate	Protein folding and stabilization
ECs0062	rluA	23S rRNA/tRNA pseudouridine synthase A				-2.48109			-1.53713						Unclassified	Role category not yet assigned
ECs0063	hepA	ATP-dependent helicase HepA	-1.33876			-2.64751			-1.65567						DNA metabolism	DNA replication, recombination, and repair																				RpoH regulon				-		-
ECs0068	araC	DNA-binding transcriptional regulator AraC				-1.0624									Energy metabolism	Sugars
ECs0069	yabI	hypothetical protein ECs0069	2.83053	3.14		2.00567	2.71			2.71			3.21		Unknown function	General
ECs0070	thiQ	thiamine transporter ATP-binding subunit		3.26			3.18					-1.10663	3.13		Transport and binding proteins	Amino acids, peptides and amines	Transport and binding proteins	Unknown substrate																							-
ECs0071	thiP	thiamine transporter membrane protein				-1.87295			-1.05468			-1.06247			Transport and binding proteins	Amino acids, peptides and amines	Transport and binding proteins	Cations and iron carrying compounds	Transport and binding proteins	Unknown substrate																					-
ECs0082	ilvH	acetolactate synthase 3 regulatory subunit				1.16881									Amino acid biosynthesis	Pyruvate family
ECs0088	ftsI	hypothetical protein ECs0088	1.1145	2.13									2.19		Cell envelope	Biosynthesis and degradation of murein sacculus and peptidoglycan	Cellular processes	Cell division												Peptidoglycan biosynthesis I (meso-diaminopimelate containing)
ECs0090	murF	UDP-N-acetylmuramoyl-tripeptide--D-alanyl-D-alanine ligase											-2.61		Cell envelope	Biosynthesis and degradation of murein sacculus and peptidoglycan														Peptidoglycan biosynthesis I (meso-diaminopimelate containing)										-		-
ECs0093	ftsW	cell division protein FtsW	1.0812												Cellular processes	Cell division
Ecs0096	ddlB	D-alanine--D-alanine ligase	1.05417												Cell envelope	Biosynthesis and degradation of murein sacculus and peptidoglycan														Peptidoglycan biosynthesis I (meso-diaminopimelate containing)										-
ECs0106	yacF	hypothetical protein ECs0106				-1.10119						-1.14116			Hypothetical proteins	Conserved																									-		-
ECs0107	coaE	dephospho-CoA kinase				-1.25284									Unknown function	Enzymes of unknown specificity																									-
ECs0114	ampD	N-acetyl-anhydromuranmyl-L-alanine amidase	1.72037			2.28468			1.51369			1.35285			Cellular processes	Toxin production and resistance																							+		+
ECs0115	ampE	regulatory protein AmpE	1.53694	2.65		2.1715			1.79914	2.58					Hypothetical proteins	Conserved																							+		+
ECs0117	pdhR	transcriptional regulator PdhR							-2.63719			-2.65975			Energy metabolism	Pyruvate dehydrogenase																				RpoS regulon				-		-
ECs0118	aceE	pyruvate dehydrogenase subunit E1							-1.73019			-2.26258			Energy metabolism	Pyruvate dehydrogenase
ECs0119	aceF	dihydrolipoamide acetyltransferase							-1.5554			-2.55747			Energy metabolism	Pyruvate dehydrogenase																										-
ECs0121	yacH	hypothetical protein ECs0121	1.04257			1.3212									Hypothetical proteins	Conserved
ECs0125	speE	spermidine synthase											-4.43		Central intermediary metabolism	Polyamine biosynthesis																										-
ECs0126	yacC	hypothetical protein ECs0126	2.44604			1.74218						1.17927			Hypothetical proteins	Conserved
ECs0128	gcd	glucose dehydrogenase	1.55157	2.04		1.52472	2.53			1.9			3.01		Energy metabolism	Pentose phosphate pathway																							+		+		+
ECs0129	hpt	hypoxanthine-guanine phosphoribosyltransferase											-1.26		Purines, pyrimidines, nucleosides, and nucleotides	Salvage of nucleosides and nucleotides																								-		-	-
ECs0131	yadG	putative ATP-binding component of a transport system				1.03712	3.23		1.00313				3.94		Transport and binding proteins	Amino acids, peptides and amines	Transport and binding proteins	Unknown substrate																									+				+
ECs0132	yadH	hypothetical protein ECs0132				1.10811			1.13956						Transport and binding proteins	Amino acids, peptides and amines	Transport and binding proteins	Unknown substrate
ECs0133	yadI	putative PTS enzyme II B component	1.66357			1.74089			1.38644						Transport and binding proteins	Carbohydrates, organic alcohols, and acids
ECs0134	yadE	hypothetical protein ECs0134	2.01653			2.07195			1.48847						Hypothetical proteins	Conserved
ECs0138	panB	3-methyl-2-oxobutanoate hydroxymethyltransferase	-1.56591			-2.27956			-1.89894			-1.37458			Biosynthesis of cofactors, prosthetic groups, and carriers	Pantothenate and coenzyme A																									-
ECs0139	yadC	putative fimbrial protein	1.63144			1.51653			1.36686			1.02598			Cell envelope	Other	Cell envelope	Surface structures
ECs0141	yadL	putative fimbrial protein										-1.0082			Hypothetical proteins	Conserved																									-
ECs0143	-	putative outer membrane usher protein	1.1594												Transport and binding proteins	Porins
ECs0145	-	putative fimbrial-like protein	1.0106												Cell envelope	Other																							-
ECs0147	pcnB	poly(A) polymerase I				-1.02044						-1.21054			DNA metabolism	DNA replication, recombination, and repair	Transcription	DNA-dependent RNA polymerase	Transcription	Other										RNA polymerase										-		-
ECs0148	gluQ	glutamyl-Q tRNA(Asp) synthetase				-1.49079			-1.11184			-1.30597			Protein synthesis	tRNA and rRNA base modification
ECs0149	dksA	DnaK transcriptional regulator DksA				-1.17233									Cellular processes	Cell division	DNA metabolism	DNA replication, recombination, and repair	Regulatory functions	Other	Viral functions	General																		-		-
ECs0153	mrcB	penicillin-binding protein 1b					1.37					-1.00122	1.54		Cell envelope	Biosynthesis and degradation of murein sacculus and peptidoglycan														Peptidoglycan biosynthesis I (meso-diaminopimelate containing)
ECs0154	fhuA	ferrichrome outer membrane transporter		2.39		-1.45991	2.5		-1.63864			-2.40395	2.18		Cell envelope	Other
ECs0155	fhuC	iron-hydroxamate transporter ATP-binding subunit		4.18		-1.2784	3.35		-1.79996	3.4		-1.89863	3.39		Transport and binding proteins	Amino acids, peptides and amines	Transport and binding proteins	Unknown substrate
ECs0156	fhuD	iron-hydroxamate transporter substrate-binding subunit		4.01			4.32		-2.0326	3.67		-1.69298	3.53		Protein synthesis	tRNA aminoacylation
ECs0157	fhuB	iron-hydroxamate transporter permease subunit	1.03561						-1.54059			-1.66623			Protein synthesis	tRNA aminoacylation
ECs0158	hemL	glutamate-1-semialdehyde aminotransferase	-1.62658			-2.12548			-1.2886			-1.54854			Biosynthesis of cofactors, prosthetic groups, and carriers	Heme, porphyrin, and cobalamin																								-		-
ECs0163	mtnN	5'-methylthioadenosine/S-adenosylhomocysteine nucleosidase	-1.05956			-1.00614									Purines, pyrimidines, nucleosides, and nucleotides	Salvage of nucleosides and nucleotides
ECs0164	dgt	deoxyguanosinetriphosphate triphosphohydrolase	1.46436			1.6865			1.2427						Purines, pyrimidines, nucleosides, and nucleotides	Nucleotide and nucleoside interconversions	Purines, pyrimidines, nucleosides, and nucleotides	Salvage of nucleosides and nucleotides
ECs0165	degP	serine endoprotease	1.98847			2.15183			1.10129						Protein fate	Degradation of proteins, peptides, and glycopeptides																				RpoE regulon	CpxRA regulon			-
ECs0166	cdaR	carbohydrate diacid transcriptional activator CdaR	3.08735			3.67022			2.88645						Hypothetical proteins	Conserved
ECs0167	yaeH	hypothetical protein ECs0167	1.08748			1.42611			2.18154			1.56712	3.87		Hypothetical proteins	Conserved
ECs0168	dapD	2,3,4,5-tetrahydropyridine-2,6-carboxylate N-succinyltransferase											-3.86		Amino acid biosynthesis	Aspartate family																							-			-
ECs0169	glnD	PII uridylyl-transferase				1.7198			1.70856			1.08409			Amino acid biosynthesis	Glutamate family
ECs0170	map	methionine aminopeptidase											-1.63		Protein fate	Protein modification and repair																								-		-
ECs0178	yaeL	zinc metallopeptidase RseP		3.8		1.04846	3.01			3.54			3.96		Protein fate	Degradation of proteins, peptides, and glycopeptides
ECs0179	yaeT	outer membrane protein assembly factor YaeT		2.14			1.47			1.33			1.72		Amino acid biosynthesis	Serine family	Unknown function	General																		RpoE regulon						-
ECs0182	fabZ	(3R)-hydroxymyristoyl-ACP dehydratase		3.09			2.94			3.38			3.21		Fatty acid and phospholipid metabolism	Biosynthesis														Superpathway of fatty acid biosynthesis I (E. coli)	Superpathway of unsaturated fatty acids biosynthesis					RpoE regulon
ECs0183	lpxA	UDP-N-acetylglucosamine acyltransferase					-3.45								Cell envelope	Biosynthesis and degradation of surface polysaccharides and lipopolysaccharides														Superpathway of lipopolysaccharide biosynthesis	Superpathway of KDO2-lipid A biosynthesis					RpoE regulon
ECs0184	lpxB	lipid-A-disaccharide synthase		-3.28			-3.28			-3.28			-3.28		Cell envelope	Biosynthesis and degradation of surface polysaccharides and lipopolysaccharides														Superpathway of lipopolysaccharide biosynthesis	Superpathway of KDO2-lipid A biosynthesis					RpoE regulon						-
ECs0188	ldcC	lysine decarboxylase 2	1.50265			1.76485			1.62882			1.72038			Energy metabolism	Amino acids and amines																							+		+		+
ECs0194	cutF	lipoprotein involved with copper homeostasis and adhesion				1.13782									Transport and binding proteins	Cations and iron carrying compounds																							+		+		+
ECs0196	proS	prolyl-tRNA synthetase											-1.04		Protein synthesis	tRNA aminoacylation																										-
ECs0199	metQ	DL-methionine transporter substrate-binding subunit	-1.28353	1.55		-1.04373									Regulatory functions	Other	Viral functions	General																							-
ECs0200	metI	DL-methionine transporter permease subunit	-1.32179						-1.22939			-1.12666			Cell envelope	Other																									-
ECs0201	abc	DL-methionine transporter ATP-binding subunit		4.07		-2.23996	4.47		-2.44987	3.42		-1.6847	4.17		Transport and binding proteins	Unknown substrate																							-		-
ECs0202	gmhB	D,D-heptose 1,7-bisphosphate phosphatase										1.17823			Cell envelope	Biosynthesis and degradation of surface polysaccharides and lipopolysaccharides																								-		-
ECs0203	dkgB	2,5-diketo-D-gluconate reductase B	2.04928												Unknown function	General
ECs0205	yafD	hypothetical protein ECs0205	2.57135			1.258						1.30166			Hypothetical proteins	Conserved																				RpoH regulon			+		+		+
ECs0206	yafE	putative biotin synthesis protein	2.95197			1.40474						1.80878			Biosynthesis of cofactors, prosthetic groups, and carriers	Menaquinone and ubiquinone																				RpoH regulon			+				+
ECs0207	dniR	membrane-bound lytic murein transglycosylase D	-1.32883			-1.79797			-1.48116			-1.02626			Cell envelope	Biosynthesis and degradation of surface polysaccharides and lipopolysaccharides
ECs0209	yafS	hypothetical protein ECs0209	1.15704			1.03203			1.17709						Hypothetical proteins	Conserved
ECs0212	-	hypothetical protein ECs0212	1.22891												No Data	No Data
ECs0216	-	Hcp-like protein				1.93642			1.10928						Unclassified	Role category not yet assigned
ECs0238	-	hypothetical protein ECs0238	1.79858			2.0962			1.81185						No Data	No Data
ECs0240	-	hypothetical protein ECs0240	2.35043			1.66811									Energy metabolism	Aerobic	Energy metabolism	Electron transport
ECs0241	-	H repeat-containing protein	1.12779			1.17091									DNA metabolism	DNA replication, recombination, and repair
ECs0241	-	H repeat-containing protein	1.25085			1.32127									DNA metabolism	DNA replication, recombination, and repair
ECs0243	-	hypothetical protein ECs0243	2.39726			2.11798			2.03699			1.939			Hypothetical proteins	Conserved																									-
ECs0245	yncI	H repeat-containing protein	1.60661			1.49438			1.01221			1.23955			DNA metabolism	DNA replication, recombination, and repair	Mobile and extrachromosomal element functions	Transposon functions	Unknown function	General																					-
ECs0245	yncI	H repeat-containing protein	1.65384			1.61841			1.38671						DNA metabolism	DNA replication, recombination, and repair	Mobile and extrachromosomal element functions	Transposon functions	Unknown function	General																					-
ECs0246	yafV	hypothetical protein ECs0246	1.4835												Unclassified	Role category not yet assigned
ECs0247	ivy	C-lysozyme inhibitor	-1.20333												Unknown function	General																							+		+
ECs0255	yafM	hypothetical protein ECs0255	1.51901			1.08276			1.19512			1.74673			Hypothetical proteins	Conserved
ECs0262	ykfJ	hypothetical protein ECs0262	1.19071												Unknown function
ECs0265	gpt	xanthine-guanine phosphoribosyltransferase	-1.88235			-2.98463			-1.43239						Purines, pyrimidines, nucleosides, and nucleotides	Salvage of nucleosides and nucleotides																									-	-
ECs0267	crl	DNA-binding transcriptional regulator Crl	1.49444			1.39348			1.55852			1.37572			Cell envelope	Surface structures	Regulatory functions	Other																									+
ECs0273	-	hypothetical protein ECs0273	1.37618												Hypothetical proteins	Conserved
ECs0274	-	hypothetical protein ECs0274	1.75472						-1.13111						Regulatory functions	Other
ECs0275	-	Cro							1.08669						Hypothetical proteins	Conserved
ECs0287	-	putative transcription regulator										-1.23635			Regulatory functions	Other																							-		-
ECs0289	-	putative integrase	-1.39809			-1.40135			-1.8523			-2.06053			Mobile and extrachromosomal element functions	Prophage functions																							-		-
ECs0290	-	hypothetical protein ECs0290										-1.67073			No Data	No Data																							-		-
ECs0291	-	hypothetical protein ECs0291	1.26112						1.47368						No Data	No Data
ECs0294	-	hypothetical protein ECs0294							1.57428						Hypothetical proteins	Conserved
ECs0295	-	hypothetical protein ECs0295							1.14417						No Data	No Data
ECs0296	-	Ogr family transcription activator				1.06322			1.35626						Unclassified	Role category not yet assigned
ECs0299	-	putative DNA binding protein										-1.10726			Regulatory functions	Other
ECs0300	-	putative CI repressor	-1.02717			-2.04152			-1.61688			-2.23555			Viral functions	General																							-		-
ECs0301	-	hypothetical protein ECs0301	-2.10816			-2.45685			-1.9227			-2.73515			No Data	No Data																							-		-
ECs0302	-	Cnr-like protein	-1.41792			-1.32911			-1.34247			-1.86015			Hypothetical proteins	Conserved																									-
ECs0303	-	putative DNA primase	-1.16576			-1.1479			-1.41704			-1.96914			Viral functions	General
ECs0310	-	hypothetical protein ECs0310	-1.09344			-1.45244						-1.39569			Hypothetical proteins	Conserved
ECs0310	-	hypothetical protein ECs0310										-1.04988			Hypothetical proteins	Conserved
ECs0316	yagT	putative xanthine dehydrogenase iron-sulfur-binding subunit							1.31199						Energy metabolism	Electron transport	Protein synthesis	Ribosomal proteins: synthesis and modification		Viral functions	General																		+		+
ECs0326	ykgL	hypothetical protein ECs0326				1.95891			2.24782			1.27017			Unknown function																								+
ECs0330	-	hypothetical protein ECs0330							-1.00409			-1.63292			Unclassified	Role category not yet assigned																									-
ECs0332	-	hypothetical protein ECs0332	-1.00783			-1.06553						-1.24275			Hypothetical proteins	Conserved																							-		-
ECs0333	-	putative transcriptional regulator										-1.20089			Regulatory functions	Other																							-		-
ECs0334	-	hypothetical protein ECs0334	-1.0424			-1.19577			-1.35727						No Data	No Data																							-		-
ECs0337	ykgA	putative transcription regulator				1.1455			1.86666						Regulatory functions	Other
ECs0342	ykgC	pyridine nucleotide-disulfide oxidoreductase	-1.3827			-1.00081									Energy metabolism	Electron transport																							+		+
ECs0343	ykgD	putative ARAC-type regulatory protein	-1.52078			-1.23278						-1.08675			Regulatory functions	Other																							-		-
ECs0357	betA	choline dehydrogenase	2.07907			3.92737			2.99374			1.01575	2.63		Cellular processes	Other																							+		+
ECs0358	betB	betaine aldehyde dehydrogenase	2.35241			3.87973	3.89		2.71753	4.05		1.23458	3.79		Central intermediary metabolism	Other	Energy metabolism	Electron transport	Energy metabolism	Fermentation	Energy metabolism	Glycolysis/gluconeogenesis	Energy metabolism	TCA cycle															+		+	+
ECs0359	betI	transcriptional regulator BetI	2.62931			3.88952	3.66		2.86111	3.64		1.09705			Regulatory functions	Other																							+		+		+
ECs0360	betT	choline transport protein BetT	3.7944			4.87702	2.85		3.4791	2.24		2.03985	2.09		Transport and binding proteins	Other																							+		+		+
ECs0362	-	AidA-I adhesin-like protein				3.47151			1.21462						Cellular processes	Pathogenesis
ECs0363	yahA	hypothetical protein ECs0363				2.32913			1.65501						Energy metabolism	Electron transport																									-
ECs0371	-	hypothetical protein ECs0371	-1.20587						1.58056			-1.00079			Unknown function
ECs0383	yahO	hypothetical protein ECs0383	1.17664			1.27548			2.18323			1.66222			Hypothetical proteins	Conserved																				RpoS regulon			+		+		+
ECs0389	codB	cytosine permease				-2.206			-1.50786						Transport and binding proteins	Nucleosides, purines and pyrimidines																							-		-		-
ECs0390	codA	cytosine deaminase	-1.26566			-1.74983			-1.11594						Purines, pyrimidines, nucleosides, and nucleotides	Salvage of nucleosides and nucleotides																									-		-
ECs0395	-	galactoside O-acetyltransferase							1.21943						Cellular processes	Toxin production and resistance
ECs0401	mhpR	DNA-binding transcriptional activator MhpR							1.23541						Regulatory functions	Other
ECs0410	-	putative esterase	1.1454			1.94828			1.70926						Central intermediary metabolism	Other	Fatty acid and phospholipid metabolism	Degradation
ECs0411	frmA	alcohol dehydrogenase class III								1.36					Energy metabolism	Fermentation																										-		-
ECs0412	-	regulator protein FrmR	1.22349			1.80926			1.85505						Energy metabolism	Electron transport
ECs0424	yaiU	putative flagellin structural protein	1.48834												Transport and binding proteins	Amino acids, peptides and amines
ECs0425	yaiV	putative DNA-binding transcriptional regulator	1.04123												Hypothetical proteins	Conserved
ECs0426	ampH	beta-lactam binding protein AmpH				-1.29484									Unclassified	Role category not yet assigned																									-
ECs0431	ddlA	D-alanyl-alanine synthetase A		-2.1						-1.78					Cell envelope	Biosynthesis and degradation of murein sacculus and peptidoglycan														Peptidoglycan biosynthesis I (meso-diaminopimelate containing)										-		-	-
ECs0434	psiF	hypothetical protein ECs0434							2.01735			1.18397			Central intermediary metabolism	Phosphorus compounds																				RpoS regulon			+		+						+
ECs0436	yaiI	hypothetical protein ECs0436	1.00051			1.35472			1.31477	4.36		1.68793			Energy metabolism	Electron transport
ECs0438	aroL	shikimate kinase II	1.68784			2.2726			2.19904			1.63132			Amino acid biosynthesis	Aromatic amino acid family																							+		+		+
ECs0439	yaiA	hypothetical protein ECs0439	1.81035			2.39747			2.06096			1.89737			Hypothetical proteins	Conserved																				RpoS regulon			+		+							+
ECs0440	aroM	hypothetical protein ECs0440	1.35415			1.94185			1.83347			1.15546			Unknown function	General																									+		+
ECs0441	yaiE	hypothetical protein ECs0441	1.95438			2.33219			2.40265			2.50152			Hypothetical proteins	Conserved																											+
ECs0445	rdgC	recombination associated protein	-2.10008			-1.96247									Hypothetical proteins	Conserved
ECs0446	araJ	MFS transport protein AraJ	1.04154												Cell envelope	Other
ECs0447	-	exonuclease subunit SbcC				-1.15814									DNA metabolism	Degradation of DNA																									-
ECs0450	phoR	phosphate regulon sensor protein								2.15					Regulatory functions	Other
ECs0451	brnQ	branched chain amino acid transport system II carrier protein										-1.01593			Transport and binding proteins	Amino acids, peptides and amines																											-
ECs0460	secF	preprotein translocase subunit SecF											1.92		Protein fate	Protein and peptide secretion and trafficking																										-
ECs0461	parD	hypothetical protein ECs0461	1.60861			1.48647			1.38776			1.22966			Hypothetical proteins	Conserved
ECs0462	-	hypothetical protein ECs0462	1.52858			1.44775			1.29643			1.18719			Unknown function
ECs0463	yajD	hypothetical protein ECs0463							1.04617						Hypothetical proteins	Conserved
ECs0464	tsx	nucleoside-specific channel-forming protein Tsx	-1.02282	3.88		-1.86811	3.6		-1.58234	3.58			4.02		Transport and binding proteins	Nucleosides, purines and pyrimidines																				RpoE regulon			-		-		-
ECs0465	yajI	hypothetical protein ECs0465							1.01405			1.06598			Hypothetical proteins	Conserved																				Rcs regulon			+		+
ECs0478	thiJ	hypothetical protein ECs0478							-1.08972						Unclassified	Role category not yet assigned																							-
ECs0479	panE	2-dehydropantoate 2-reductase				-1.06561			-1.03388			-1.25669			Biosynthesis of cofactors, prosthetic groups, and carriers	Pantothenate and coenzyme A
ECs0480	yajQ	putative nucleotide-binding protein	-1.43122			-2.5171			-2.16875				-2.52		Hypothetical proteins	Conserved																							-	-	-	-
ECs0485	cyoB	cytochrome o ubiquinol oxidase subunit I		1.81											Energy metabolism	Aerobic																		Oxidative phosphorylation
ECs0489	bolA	transcriptional regulator BolA				1.01438			2.70005			2.1987			Cell envelope	Biosynthesis and degradation of murein sacculus and peptidoglycan	Regulatory functions	Other																		RpoS regulon					+		+				+
ECs0491	clpP	ATP-dependent Clp protease proteolytic subunit								1.35					Protein fate	Degradation of proteins, peptides, and glycopeptides																				RpoH regulon				-
ECs0497	ybaW	hypothetical protein ECs0497	1.8616			1.4301			1.44246			1.44353			Hypothetical proteins	Conserved																							+		+
ECs0498	queC	queuosine biosynthesis protein QueC	-1.20463			-1.16159									Cellular processes	Detoxification
ECs0500	cof	hypothetical protein ECs0500				1.23131			1.463			1.17641			Unknown function	General																											+				+
ECs0503	mdlB	putative multidrug transporter membrane\ATP-binding components	1.32906	1.82		1.02514									Unclassified	Role category not yet assigned
ECs0506	tesB	acyl-CoA thioesterase II		-3.4											Fatty acid and phospholipid metabolism	Biosynthesis																										-
ECs0507	ybaY	glycoprotein/polysaccharide metabolism				1.27501			2.48705			2.38404			Regulatory functions	Other	Viral functions	General																		RpoS regulon			+	+	+	+	+				+
ECs0509	ybaA	hypothetical protein ECs0509	4.61854			3.17799			3.06439			2.92724			Hypothetical proteins	Conserved																							+		+						+
ECs0510	ylaB	hypothetical protein ECs0510	1.2233												Unclassified	Role category not yet assigned
ECs0511	ylaC	hypothetical protein ECs0511										-1.12744			Hypothetical proteins	Conserved																								-		-
ECs0512	ylaD	maltose O-acetyltransferase	2.89175			2.47026			1.50904						Amino acid biosynthesis	Aspartate family	Energy metabolism	Sugars																									+
ECs0513	hha	hemolysin expression-modulating protein	1.98372			1.85551			1.23713			1.09947			Protein fate	Protein modification and repair	Viral functions	General																									+
ECs0514	ybaJ	hypothetical protein ECs0514	2.11206			2.2703			1.76367						Hypothetical proteins	Conserved																				CpxRA regulon							+
ECs0517	acrR	DNA-binding transcriptional repressor AcrR	2.23441												Regulatory functions	Other																									-
ECs0518	aefA	potassium efflux protein KefA		2.55			2.59		-2.17172	2.62		-1.15573	3.04		Unknown function	General																							-		-		-
ECs0521	ybaN	hypothetical protein ECs0521	1.1113										3.49		Hypothetical proteins	Conserved
ECs0522	apt	adenine phosphoribosyltransferase	-1.10543			-2.18437			-1.12782						Purines, pyrimidines, nucleosides, and nucleotides	Salvage of nucleosides and nucleotides																									-	-
ECs0526	htpG	heat shock protein 90	-1.86698			-2.01126						-1.02673	-1.83		Protein fate	Protein folding and stabilization																				RpoH regulon	RpoE regulon			-		-	-	+
ECs0530	gsk	inosine-guanosine kinase	-1.03193			-1.93945			-1.71574			-1.03607	-3.86		Purines, pyrimidines, nucleosides, and nucleotides	Salvage of nucleosides and nucleotides																								-	-	-	-
ECs0532	fsr	fosmidomycin resistance protein				1.06129									Cellular processes	Toxin production and resistance
ECs0535	ybaP	putative ligase				1.02698									Hypothetical proteins	Conserved																									+		+
ECs0536	ybaQ	hypothetical protein ECs0536	2.00664			1.67597			1.37055			1.48489			Regulatory functions	DNA interactions																															+
ECs0538	ybaS	glutaminase							1.58516						Hypothetical proteins	Conserved																				RpoS regulon			+		+		+				+
ECs0549	-	hypothetical protein ECs0549	1.45591			1.16532									No Data	No Data
ECs0552	qmcA	putative protease											3.23		Unclassified	Role category not yet assigned
ECs0555	ybbN	putative thioredoxin-like protein	-1.15941												Hypothetical proteins	Conserved																											+
ECs0556	ybbO	short chain dehydrogenase				1.03573			1.5315						Unknown function	General
ECs0557	ybbA	putative ABC transporter ATP-binding protein YbbA	1.00763			1.39046			1.23484			1.16366			Transport and binding proteins	Amino acids, peptides and amines	Transport and binding proteins	Unknown substrate																							+
ECs0558	tesA	multifunctional acyl-CoA thioesterase I and protease I and lysophospholipase L1				1.54325			1.6473						Unknown function	General														Superpathway of unsaturated fatty acids biosynthesis									+		+		+
ECs0559	ybbP	putative oxidoreductase				1.38122			1.30798						Transport and binding proteins	Amino acids, peptides and amines																							+		+		+
ECs0575	ybbY	putative purine permease YbbY							1.00248						Transport and binding proteins	Nucleosides, purines and pyrimidines																							+		+
ECs0576	ybbZ	glycerate kinase II										1.0273			Hypothetical proteins	Conserved																							+				+
ECs0577	ylbA	hypothetical protein ECs0577				1.42648			1.41965			2.06824			Hypothetical proteins	Conserved																											+
ECs0585	purE	phosphoribosylaminoimidazole carboxylase catalytic subunit										1.05504			Purines, pyrimidines, nucleosides, and nucleotides	Purine ribonucleotide biosynthesis
ECs0586	lpxH	UDP-2,3-diacylglucosamine hydrolase										1.18777			Hypothetical proteins	Conserved														Superpathway of lipopolysaccharide biosynthesis	Superpathway of KDO2-lipid A biosynthesis
ECs0587	ppiB	peptidyl-prolyl cis-trans isomerase B (rotamase B)	-1.30876			-1.06821									Protein fate	Protein folding and stabilization																								-		-
ECs0589	ybcI	hypothetical protein ECs0589	1.69435			1.43725			1.38028			1.35199			Hypothetical proteins	Conserved																							+		+		+
ECs0590	ybcJ	hypothetical protein ECs0590	1.19007			1.52124			1.2111			1.17984			Hypothetical proteins	Conserved
ECs0609	cusR	DNA-binding transcriptional activator CusR				-1.21489									Regulatory functions	Other
ECs0615	ybdG	putative transport											2.66		Energy metabolism	Electron transport
ECs0617	ybdF	hypothetical protein ECs0617				1.36844			1.00576						Hypothetical proteins	Conserved
ECs0618	ybdJ	hypothetical protein ECs0618	1.08727			1.35901									Cell envelope	Other																											+
ECs0622	entD	phosphopantetheinyltransferase component of enterobactin synthase multienzyme complex	1.33448			-1.52429						-1.66367			Transport and binding proteins	Cations and iron carrying compounds																				RpoS regulon			+
ECs0623	fepA	outer membrane receptor FepA		2.94		-1.88398	2.16		-1.45959			-1.83336	2.96		Transport and binding proteins	Cations and iron carrying compounds
ECs0624	fes	enterobactin/ferric enterobactin esterase				-2.15676			-1.29145			-1.75073			Transport and binding proteins	Cations and iron carrying compounds
ECs0625	entF	enterobactin synthase subunit F				-1.66529			-1.7509			-1.911			Unclassified	Role category not yet assigned																										-	-
ECs0626	fepE	ferric enterobactin transport protein FepE	1.13596			-1.1122						-1.00193			Transport and binding proteins	Cations and iron carrying compounds																									-
ECs0630	ybdA	enterobactin exporter EntS											2.38		Cell envelope	Other																											+
ECs0633	entE	enterobactin synthase subunit E											-3.81		Biosynthesis of cofactors, prosthetic groups, and carriers	Other																							+
ECs0634	entB	2,3-dihydro-2,3-dihydroxybenzoate synthetase		-2.77			-2.83								Biosynthesis of cofactors, prosthetic groups, and carriers	Other																							+		+	-
ECs0641	-	hypothetical protein ECs0641							1.0087						Central intermediary metabolism	Sulfur metabolism
ECs0642	ybdO	putative transcriptional regulator LYSR-type	1.88154			2.0667									Hypothetical proteins	Conserved																							+		+
ECs0644	ahpC	alkyl hydroperoxide reductase subunit C					-1.3								Cellular processes	Detoxification																																+
ECs0645	ahpF	alkyl hydroperoxide reductase F52a subunit				-1.67181			-1.22422				-2.38		Cellular processes	Detoxification																				RpoE regulon					-		-					+
ECs0646	uspG	hypothetical protein ECs0646		2.42			2.87			2.99			2.85		Amino acid biosynthesis	Serine family	Unknown function	General																					-		-
ECs0647	ybdR	putative oxidoreductase				1.01645			1.28297						Unclassified	Role category not yet assigned																							+		+						+
ECs0648	-	hypothetical protein ECs0648	1.27218			1.24299			1.08246			1.53154			Unknown function																								+		+
ECs0649	rnk	nucleoside diphosphate kinase regulator		-4.11			-4.11								Regulatory functions	Other																										-
ECs0664	-	putative amidase										1.43617			Unclassified	Role category not yet assigned
ECs0665	tatE	twin arginine translocase protein E	-1.41175			-1.90186									Unclassified	Role category not yet assigned
ECs0669	ybeD	hypothetical protein ECs0669				-1.1183									Hypothetical proteins	Conserved																				RpoH regulon
ECs0672	mrdB	cell wall shape-determining protein		2.67									2.2		Cell envelope	Biosynthesis and degradation of murein sacculus and peptidoglycan																												-
ECs0673	mrdA	penicillin-binding protein 2		3.47			2.82			2.63			3.45		Cell envelope	Biosynthesis and degradation of murein sacculus and peptidoglycan
ECs0674	rlmH	rRNA large subunit methyltransferase											-3.76		Hypothetical proteins	Conserved
ECs0679	lptE	LPS-assembly lipoprotein RlpB											2.45		Cell envelope	Other
ECs0680	leuS	leucyl-tRNA synthetase											-1.03		Protein synthesis	tRNA aminoacylation																								-		-
ECs0681	ybeL	hypothetical protein ECs0681							2.64232						Hypothetical proteins	Conserved																				RpoS regulon					+	+	+
ECs0682	-	hypothetical protein ECs0682	1.30101			1.25706			1.25996						Hypothetical proteins	Conserved
ECs0693	gltJ	glutamate/aspartate transport system permease				1.50522									Transport and binding proteins	Amino acids, peptides and amines																									+
ECs0694	ybeJ	glutamate and aspartate transporter subunit	1.1626			1.8044			1.7321			1.22999			Transport and binding proteins	Amino acids, peptides and amines	Transport and binding proteins	Carbohydrates, organic alcohols, and acids																							+			+
ECs0695	cutE	apolipoprotein N-acyltransferase		2.31			2.43						2.37		Protein fate	Protein modification and repair																				RpoH regulon				+
ECs0697	ybeY	putative metalloprotease	-1.35081			-1.42508									Hypothetical proteins	Conserved																				RpoH regulon
ECs0698	ybeZ	putative ATP-binding protein in pho regulon	-1.52721			-1.41134									Unclassified	Role category not yet assigned																				RpoH regulon						-
ECs0699	miaB	hypothetical protein ECs0699	-1.09587			-1.37196				-1.13					Protein synthesis	tRNA and rRNA base modification																								-
ECs0714	fur	ferric uptake regulator					1.73						2.68		Regulatory functions	Other																											+
ECs0728	ybfA	hypothetical protein ECs0728					5.62					2.44177	5.55		Hypothetical proteins	Conserved																									+
ECs0729	rhsC	RhsC	1.10381			1.33742			1.36297			2.02842			Unknown function	General
ECs0729	rhsC	RhsC							1.91999			2.055			Unknown function	General
ECs0729	rhsC	RhsC							1.10633			2.98821			Unknown function	General
ECs0730	-	hypothetical protein ECs0730	1.54356			1.66087			2.31993			2.98803			Hypothetical proteins	Conserved
ECs0732	ybgA	hypothetical protein ECs0732							2.45438			1.40434			Hypothetical proteins	Conserved																				RpoS regulon			+		+		+				+
ECs0734	dtpD	putative transport protein										1.02718			Transport and binding proteins	Amino acids, peptides and amines
ECs0735	ybgI	putative hydrolase-oxidase								2.81					Hypothetical proteins	Conserved
ECs0744	-	putative fimbrial-like protein				1.76249			1.59767						Cell envelope	Surface structures																							+		+
ECs0745	gltA	type II citrate synthase	1.67729			3.48438	3.11		3.12271	3.98		1.6289	3.72		Energy metabolism	TCA cycle														TCA cycle and glyoxylate bypass	Mix acid fermentation								+	+	+	+	+
ECs0746	sdhC	succinate dehydrogenase cytochrome b556 large membrane subunit										1.12433			Energy metabolism	Anaerobic	Energy metabolism	Electron transport												TCA cycle and glyoxylate bypass				Oxidative phosphorylation					+		+		+
ECs0747	sdhD	succinate dehydrogenase cytochrome b556 small membrane subunit										1.27089			Energy metabolism	TCA cycle														TCA cycle and glyoxylate bypass				Oxidative phosphorylation					+		+		+
ECs0748	sdhA	succinate dehydrogenase flavoprotein subunit		1.96			2.15			2.32			3.54		Energy metabolism	Electron transport														TCA cycle and glyoxylate bypass				Oxidative phosphorylation					+	+	+		+
ECs0749	sdhB	succinate dehydrogenase iron-sulfur subunit											3.02		Energy metabolism	TCA cycle														TCA cycle and glyoxylate bypass				Oxidative phosphorylation							+		+
ECs0750	-	hypothetical protein ECs0750							1.19769			1.57925			Hypothetical proteins	Conserved																							+		+
ECs0752	sucB	dihydrolipoamide succinyltransferase								1.13					Energy metabolism	TCA cycle														TCA cycle and glyoxylate bypass												-	+
ECs0754	sucD	succinyl-CoA synthetase subunit alpha					-4.31					1.28575			Energy metabolism	TCA cycle														TCA cycle and glyoxylate bypass											+		+
ECs0755	-	putative transcription regulator										1.5489			Regulatory functions	Other
ECs0759	-	hypothetical protein ECs0759							1.5248			1.30921			No Data	No Data
ECs0766	-	hypothetical protein ECs0766				1.05323									No Data	No Data
ECs0768	cydA	cytochrome d terminal oxidase polypeptide subunit I				-1.48549			-2.42266			-1.89945			Energy metabolism	Electron transport																		Oxidative phosphorylation							-		-		+
ECs0769	cydB	cytochrome d terminal oxidase polypeptide subunit II				-1.23752			-2.0803			-1.88238			Energy metabolism	Electron transport																		Oxidative phosphorylation							-		-
ECs0770	ybgE	hypothetical protein ECs0770							-1.18715			-1.08171			Cell envelope	Other																											-
ECs0772	tolQ	colicin uptake protein TolQ		3.36			2.43			2.86			2.32		Unclassified	Role category not yet assigned
ECs0773	tolR	colicin uptake protein TolR					-4.22			-4.22			-4.22		Cellular processes	Toxin production and resistance																										-
ECs0775	tolB	translocation protein TolB					-1.73								Transport and binding proteins	Amino acids, peptides and amines	Transport and binding proteins	Carbohydrates, organic alcohols, and acids																						-		-
ECs0776	pal	peptidoglycan-associated outer membrane lipoprotein		3.61			3.38			3.47			3.58		Cell envelope	Biosynthesis and degradation of murein sacculus and peptidoglycan	Cell envelope	Other
ECs0778	nadA	quinolinate synthetase										1.16181			Biosynthesis of cofactors, prosthetic groups, and carriers	Pyridine nucleotides																							+				+
ECs0779	pnuC	PnuC										2.24007			Transport and binding proteins	Nucleosides, purines and pyrimidines																							+				+
ECs0781	-	putative homeobox protein							2.48548			1.88884			Hypothetical proteins	Conserved																							+		+
ECs0782	aroG	phospho-2-dehydro-3-deoxyheptonate aldolase				1.84532			1.04885			2.13379			Amino acid biosynthesis	Aromatic amino acid family																											+
ECs0784	galM	galactose-1-epimerase				-1.11162									Energy metabolism	Sugars																								-			-
ECs0785	galK	galactokinase								2.37					Energy metabolism	Sugars																									+	+
ECs0786	galT	galactose-1-phosphate uridylyltransferase	-1.03496												Energy metabolism	Sugars																							+		+
ECs0790	ybhT	hypothetical protein ECs0790							1.2398			1.92823			Hypothetical proteins	Conserved																									-
ECs0794	ybhA	phosphotransferase				-1.15155									Hypothetical proteins	Conserved														Glycolysis	Gluconeogenesis
ECs0795	ybhE	6-phosphogluconolactonase								1.87					Energy metabolism	Pentose phosphate pathway														Pentose phosphate pathway						RpoS regulon					+		+
ECs0800	ybhC	putative pectinesterase					-3.63						-3.63		Cellular processes	Toxin production and resistance																							-	-	-	-	-
ECs0814	-	putative outer membrane protein		3.57			3.06						3.41		No Data	No Data
ECs0816	-	hypothetical protein ECs0816	2.03422			1.35831									Hypothetical proteins	Conserved																							-		-
ECs0824	-	hypothetical protein ECs0824							1.24805						No Data	No Data
ECs0834	-	putative major tail protein	-1.00508												Unknown function	General	Viral functions	General	Protein synthesis	Translation factors	Regulatory functions	Other
ECs0848	-	hypothetical protein ECs0848				1.09151			1.29132			1.58702			No Data	No Data
ECs0849	-	hypothetical protein ECs0849							1.40336
ECs0858	-	putative structural protein										1.4022			Unclassified	Role category not yet assigned
ECs0860	moaB	molybdenum cofactor biosynthesis protein B	-1.40146			-1.42067									Biosynthesis of cofactors, prosthetic groups, and carriers	Molybdopterin
ECs0861	moaC	molybdenum cofactor biosynthesis protein C	-1.3243			-1.66157									Biosynthesis of cofactors, prosthetic groups, and carriers	Molybdopterin																											-
ECs0862	moaD	molybdopterin synthase small subunit	-1.39553			-1.42046									Biosynthesis of cofactors, prosthetic groups, and carriers	Molybdopterin
ECs0863	moaE	molybdopterin synthase large subunit	-1.02607			-1.54124									Biosynthesis of cofactors, prosthetic groups, and carriers	Molybdopterin																											-
ECs0865	-	hypothetical protein ECs0865	1.40443						1.64923						Energy metabolism	Electron transport
ECs0867	ybhO	cardiolipin synthase 2							1.25571						Cellular processes	Toxin production and resistance	Fatty acid and phospholipid metabolism	Degradation																					+		+	+
ECs0868	ybhP	hypothetical protein ECs0868							2.56123						DNA metabolism	DNA replication, recombination, and repair	DNA metabolism	Restriction/modification																					+		+		+				+
ECs0869	ybhQ	hypothetical protein ECs0869	1.44626												Hypothetical proteins	Conserved																									-
ECs0873	ybhG	hypothetical protein ECs0873	-1.37077	2.8			3.01			2.77			3.15		Cell envelope	Other	Unknown function	General																							+
ECs0875	rhlE	ATP-dependent RNA helicase RhlE	1.77178			2.15124	1.03		1.92088			2.62042	1.57		Transcription	Transcription factors																							+				+			+
ECs0876	-	hypothetical protein ECs0876	3.43626			2.61735			2.32512			3.55516			No Data	No Data																							+
ECs0877	dinG	ATP-dependent DNA helicase DinG	1.23175			1.35646									DNA metabolism	Other																												-
ECs0879	ybiC	hypothetical protein ECs0879				1.2205			1.17574						Unclassified	Role category not yet assigned																									+		+
ECs0881	ybiI	hypothetical protein ECs0881				-2.07749			-1.58745			-1.37393			Regulatory functions	Other																									-		+
ECs0882	ybiX	putative hydroxylase				-2.28979			-2.11165			-1.13935			Hypothetical proteins	Conserved																				RpoE regulon			+	+			+
ECs0883	fiu	catecholate siderophore receptor Fiu		2.67		-2.755	2.45		-3.2993	2.35		-1.37964	2.95		Cellular processes	Other	Transport and binding proteins	Cations and iron carrying compounds	Viral functions	General																			+	+	-		+
ECs0885	rlmF	putative SAM-dependent methyltransferase				-2.03238			-1.45188						Hypothetical proteins	Conserved																									-
ECs0887	glnQ	glutamine ABC transporter ATP-binding protein		2.69			3.46								Transport and binding proteins	Amino acids, peptides and amines																							-				-
ECs0888	glnP	glutamine ABC transporter permease protein	-1.47255			-2.4078			-2.20698			-1.16665			Transport and binding proteins	Amino acids, peptides and amines																							-				-
ECs0889	glnH	glutamine ABC transporter periplasmic protein	-1.74134			-2.27259			-1.65183			-1.09813			Transport and binding proteins	Amino acids, peptides and amines																								-		-		+
ECs0890	dps	DNA starvation/stationary phase protection protein Dps	-2.1315			-1.58466									Cellular processes	Adaptations to atypical conditions																				RpoS regulon			+		+	+	+	+			+	+
ECs0891	-	threonine and homoserine efflux system										1.30253			Cell envelope	Other
ECs0892	ompX	outer membrane protein X		1.89		-1.49391	1.7		-1.55487	1.91			2.79		Cell envelope	Other																				RpoE regulon											+
ECs0893	-	hypothetical protein ECs0893	2.39145			2.07779									Cell envelope	Other																							-		-
ECs0896	ybiS	hypothetical protein ECs0896				-1.11584			-1.09767				-1.58		Hypothetical proteins	Conserved																								-		-
ECs0898	ybiU	hypothetical protein ECs0898				1.04919			1.92637			2.3357			Hypothetical proteins	Conserved																							+				+
ECs0904	moeB	molybdopterin biosynthesis protein MoeB				-1.07768									Biosynthesis of cofactors, prosthetic groups, and carriers	Molybdopterin																				RpoS regulon							-
ECs0912	-	hypothetical protein ECs0912	-1.01966			-1.63144			-1.10609			-1.4157			Unclassified	Role category not yet assigned																							-		-		-
ECs0915	yliG	hypothetical protein ECs0915	-1.1387			-2.09361			-1.65081						Hypothetical proteins	Conserved																								-		-	-
ECs0917	yliI	putative dehydrogenase							2.46829						Hypothetical proteins	Conserved																							+		+						+
ECs0918	yliJ	putative transferase							1.0411			1.06345			Unclassified	Role category not yet assigned																							+		+	+	+
ECs0922	cmr	proton motive force efflux pump	-1.02194			-2.21285			-2.04432						Cellular processes	Toxin production and resistance																									-
ECs0928	ybjM	hypothetical protein ECs0928	1.99089			1.66954									Hypothetical proteins	Conserved																																+
ECs0929	grxA	glutaredoxin 1	-1.6471			-1.97779			-2.01038			-2.71784			Purines, pyrimidines, nucleosides, and nucleotides	2'-Deoxyribonucleotide metabolism																							-		-		-					+
ECs0934	potF	putrescine transporter subunit: periplasmic-binding component of ABC superfamily							1.98245			2.46912			Transport and binding proteins	Amino acids, peptides and amines																				RpoS regulon			+		+		+
ECs0935	potG	putrescine transporter ATP-binding subunit				1.00984			2.43337			2.22883			Transport and binding proteins	Amino acids, peptides and amines																							+		+		+
ECs0936	potH	putrescine transporter subunit: membrane component of ABC superfamily							1.16566			1.31007			Transport and binding proteins	Amino acids, peptides and amines
ECs0938	ybjO	hypothetical protein ECs0938				-1.08956									Hypothetical proteins	Conserved																											-
ECs0941	-	putative PTS system enzyme IIB	-1.00096			-1.08176									Unknown function	General
ECs0943	-	arginine 3rd transport system periplasmic binding protein	1.03143						3.99486			4.35078			Transport and binding proteins	Amino acids, peptides and amines																							+
ECs0944	artM	arginine transporter permease subunit ArtM				-1.52322				3.59			4.33		Transport and binding proteins	Amino acids, peptides and amines																				RpoS regulon
ECs0945	artQ	arginine transporter permease subunit ArtQ				-1.8678									Transport and binding proteins	Amino acids, peptides and amines
ECs0946	artI	arginine 3rd transport system periplasmic binding protein				-1.4017			1.2525						Transport and binding proteins	Amino acids, peptides and amines																				RpoS regulon				-		-
ECs0947	artP	arginine transporter ATP-binding subunit				-1.71837									Transport and binding proteins	Amino acids, peptides and amines																				RpoS regulon						-
ECs0948	ybjP	putative lipoprotein							1.45616			1.92218	3.39		Cell envelope	Other																				RpoS regulon			+		+
ECs0953	ybjR	putative regulator				1.06283			1.06518						Cell envelope	Biosynthesis and degradation of murein sacculus and peptidoglycan
ECs0956	ltaE	L-threonine aldolase	-1.22678			-1.1239									Energy metabolism	Amino acids and amines
ECs0957	poxB	pyruvate dehydrogenase							2.39709			2.89661			Energy metabolism	Sugars																				RpoS regulon			+		+		+	+			+
ECs0963	ybjX	hypothetical protein ECs0963	-1.6461			-2.59957			-1.17347						Hypothetical proteins	Conserved																								-		-
ECs0964	macA	macrolide transporter subunit MacA											2.54		Cell envelope	Other
ECs0968	clpA	ATP-dependent Clp protease ATP-binding subunit				1.21358			1.17052						Protein fate	Degradation of proteins, peptides, and glycopeptides																									+
ECs0971	cydC	cysteine/glutathione ABC transporter membrane/ATP-binding component							-1.11459				2.27		Energy metabolism	Electron transport	Transport and binding proteins	Unknown substrate
ECs0972	cydD	cysteine/glutathione ABC transporter membrane/ATP-binding component											2.79		Energy metabolism	Electron transport	Transport and binding proteins	Unknown substrate																									-
ECs0973	trxB	thioredoxin reductase				-1.30207			-1.23356						Energy metabolism	Electron transport																										-	-
ECs0974	lrp	leucine-responsive transcriptional regulator	1.01879			1.47866			1.28885	2.47		1.16234			Central intermediary metabolism	Other																											+
ECs0975	ftsK	DNA translocase FtsK	1.00113				1.65						2.45		Unclassified	Role category not yet assigned																											-	-
ECs0976	lolA	outer-membrane lipoprotein carrier protein				1.11485			1.04305			1.06626			Protein fate	Protein and peptide secretion and trafficking																										-		-
ECs0982	ycaC	hypothetical protein ECs0982							3.3737			3.31022			Protein fate	Degradation of proteins, peptides, and glycopeptides																				RpoS regulon			+		+		+				+
ECs0983	ycaD	putative MFS family transporter protein				-1.32296									Transport and binding proteins	Amino acids, peptides and amines	Transport and binding proteins	Unknown substrate																							-
ECs0986	pflB	formate acetyltransferase 1	-1.06536			-1.1072									Energy metabolism	Fermentation														Mix acid fermentation										-					+
ECs0987	focA	formate transporter		3		-1.12589	2.57			3			2.83		Transport and binding proteins	Carbohydrates, organic alcohols, and acids																							-				-
ECs0988	ycaO	hypothetical protein ECs0988							-1.20149						Energy metabolism	Electron transport																										-
ECs0989	ycaP	hypothetical protein ECs0989							2.00811			1.26013			Hypothetical proteins	Conserved																							+		+
ECs0995	ihfB	integration host factor subunit beta				-1.25809									DNA metabolism	DNA replication, recombination, and repair																										-
ECs0996	-	hypothetical protein ECs0996	1.48411												Cellular processes	DNA transformation
ECs0997	msbA	lipid transporter ATP-binding/permease protein		1.9			1.92		-1.03862				2.53		Transport and binding proteins	Other																										-		-
ECs0999	ycaQ	hypothetical protein ECs0999	1.14149			1.14334						1.32549			Hypothetical proteins	Conserved																							+
ECs1002	ycbJ	hypothetical protein ECs1002	1.75287			1.88378			1.43739			1.65253			Hypothetical proteins	Conserved																							+		+		+
ECs1008	ycbB	hypothetical protein ECs1008				1.32806			1.45132						Protein fate	Degradation of proteins, peptides, and glycopeptides																							+		+		+
ECs1012	ompF	outer membrane protein F										2.34085	2.95		Cell envelope	Other																				RpoE regulon				+	-
ECs1013	asnS	asparaginyl-tRNA synthetase											-1.21		Protein synthesis	tRNA aminoacylation																								-		-
ECs1016	ssuB	aliphatic sulfonates transport ATP-binding subunit										1.0779			Transport and binding proteins	Amino acids, peptides and amines	Transport and binding proteins	Unknown substrate
ECs1019	ssuA	alkanesulfonate transporter substrate-binding subunit										1.22422			Hypothetical proteins	Conserved
ECs1030	ycbW	hypothetical protein ECs1030										1.12002			Hypothetical proteins	Conserved																									+		+				+
ECs1033	-	ABC transporter ATPase component							-1.06439						Transport and binding proteins	Amino acids, peptides and amines	Transport and binding proteins	Unknown substrate																								-
ECs1035	pqiB	paraquat-inducible protein B		2.67			2.75			2.17			3.27		Cellular processes	Detoxification																				RpoE regulon							+
ECs1037	rmf	ribosome modulation factor										1.46468			Transcription	Transcription factors																							+		+		+				+
ECs1039	ycbZ	putative ATP-dependent protease		1.78			2.14			2.15			1.88		Protein fate	Degradation of proteins, peptides, and glycopeptides
ECs1040	ycbG	hypothetical protein ECs1040	1.66568			1.98145			1.5839			1.17494			Hypothetical proteins	Conserved
ECs1042	sulA	SOS cell division inhibitor	2.18768			1.43593			1.07147			1.7238			Cellular processes	Cell division																							+		+		+
ECs1043	yccR	hypothetical protein ECs1043	1.23655			1.30348			1.27427			1.19562			Hypothetical proteins	Conserved
ECs1045	yccF	hypothetical protein ECs1045	-1.04302												Hypothetical proteins	Conserved
ECs1048	yccT	hypothetical protein ECs1048							1.14504			1.35493			Hypothetical proteins	Conserved
ECs1051	rlmI	putative oxidoreductase	-1.16855			-1.63807			-1.29711						Hypothetical proteins	Conserved																								-		-
ECs1052	yccX	hypothetical protein ECs1052				1.17176			1.05658			1.63187			Fatty acid and phospholipid metabolism	Other
ECs1055	-	putative integrase				1.11713			1.39082						Mobile and extrachromosomal element functions	Prophage functions	Viral functions	General
ECs1063	-	hypothetical protein ECs1063	1.74159			3.00326			3.18812			2.19141			No Data	No Data
ECs1065	ydfA	hypothetical protein ECs1065				2.05138			2.36578						Hypothetical proteins	Conserved
ECs1067	-	hypothetical protein ECs1067	1.53701			1.82042			1.65872			2.13847			Unknown function
ECs1068	-	hypothetical protein ECs1068	1.24951			1.26729			1.43381			1.33229			Hypothetical proteins	Conserved
ECs1069	-	putative regulatory protein	1.28749			1.03278									Regulatory functions	DNA interactions
ECs1072	-	hypothetical protein ECs1072	-1.47193			-2.5973			-3.1912			-2.45647			Unknown function																								-		-
ECs1077	-	hypothetical protein ECs1077	2.04654			2.34022			1.45664						Unclassified	Role category not yet assigned																							-		-
ECs1086	-	hypothetical protein ECs1086	1.59863			1.45498			1.21001			1.37954			Hypothetical proteins	Conserved
ECs1087	-	putative transcriptional regulator							1.14818						Regulatory functions	Other																									-
ECs1099	-	hypothetical protein ECs1099	1.99396			1.38539									Unknown function
ECs1107	-	putative portal protein				1.08194									Viral functions	General
ECs1120	-	putative copper/zinc-superoxide dismutase	-1.14357									-1.23251			Cellular processes	Detoxification																							-
ECs1126	-	EspF-like protein	1.2524			1.83374									Unclassified	Role category not yet assigned
ECs1137	yccC	cryptic autophosphorylating protein tyrosine kinase Etk				-1.27989									Transport and binding proteins	Carbohydrates, organic alcohols, and acids																							-	-	-	-
ECs1138	etp	phosphotyrosine-protein phosphatase				-1.57794									Energy metabolism	Sugars																							-		-
ECs1140	-	hypothetical protein ECs1140		2.97			2.39						2.78		Regulatory functions	Other	Viral functions	General																					-		-
ECs1141	ymcB	hypothetical protein ECs1141		2.43			2.23						2.78		Hypothetical proteins	Conserved																							-		-
ECs1142	ymcC	putative regulator		4.29			4.21						3.72		Cell envelope	Biosynthesis and degradation of surface polysaccharides and lipopolysaccharides																							-		-
ECs1144	cspH	cold shock-like protein	6.1601			4.74369			4.52268			4.22579			Cellular processes	Adaptations to atypical conditions																							+
ECs1145	cspG	cold shock protein CspG	6.30651	5.97		5.28146	6.68		3.74472	7.22		5.04407	6.62		Cellular processes	Adaptations to atypical conditions																							+		+		+	+		+
ECs1146	sfa	cold shock gene	4.64085			3.89104			1.39281			2.96967			Hypothetical proteins	Conserved																							+							+
ECs1147	yccM	hypothetical protein ECs1147	2.00788			1.34677									Cell envelope	Biosynthesis and degradation of murein sacculus and peptidoglycan	Transport and binding proteins	Amino acids, peptides and amines	Transport and binding proteins	Carbohydrates, organic alcohols, and acids	Transport and binding proteins	Cations and iron carrying compounds	Transport and binding proteins	Unknown substrate	Unknown function	General
ECs1150	torR	DNA-binding transcriptional regulator TorR	-1.36561			-1.59033			-1.58726			-1.22374			Regulatory functions	Other																											-
ECs1158	agp	glucose-1-phosphatase/inositol phosphatase										1.10043			Energy metabolism	Sugars																							+		+			+
ECs1159	yccJ	hypothetical protein ECs1159				1.38426			2.07558			2.51222			Hypothetical proteins	Conserved																				RpoS regulon			+		+	+	+				+
ECs1160	-	putative integrase				1.22426			1.53682			1.95296			Unclassified	Role category not yet assigned																							+		+
ECs1184	-	hypothetical protein ECs1184							-1.59228			-1.0191			Hypothetical proteins	Conserved																							-		-	-
ECs1185	-	putative cI repressor protein	1.14707									1.05277			Regulatory functions	Other																									-
ECs1196	-	putative DNA methylase							1.03996						Biosynthesis of cofactors, prosthetic groups, and carriers	Heme, porphyrin, and cobalamin	DNA metabolism	DNA replication, recombination, and repair
ECs1204	-	hypothetical protein ECs1204				1.39058			2.44341			2.42763			Viral functions	General
ECs1217	borW	Bor precursor	-1.20242	1.72		-3.25998	1.19		-3.87501			-2.40281	1.19		Unknown function	General																							-	-	-	-
ECs1228	-	putative tail fiber protein										1.08215			Unclassified	Role category not yet assigned
ECs1237	-	hypothetical protein ECs1237										-1.3263			Hypothetical proteins	Conserved																							-		-
ECs1244	-	hypothetical protein ECs1244	-1.506			-1.84928			-1.46925			-1.22601			Hypothetical proteins	Conserved																							-	-	-	-
ECs1251	-	putative anti-repressor protein	2.06078			1.01392						1.21447			Unclassified	Role category not yet assigned
ECs1259	rutR	putative tet operon regulator	1.02393						1.30328			1.61856			Regulatory functions	DNA interactions																				RpoE regulon
ECs1261	putP	major sodium/proline symporter	-1.13515			-1.51843			-1.08146						Transport and binding proteins	Amino acids, peptides and amines
ECs1263	efeU	putative cytochrome				-2.80142			-2.1907			-1.20586			Hypothetical proteins	Conserved																									-		+
ECs1263	efeU	putative cytochrome				-2.57812			-2.17878						Hypothetical proteins	Conserved																									-		+
ECs1264	efeO	hypothetical protein ECs1264	-1.62308			-3.56003			-2.99092			-1.8208	-2.76		Transport and binding proteins	Cations and iron carrying compounds																									-	-
ECs1265	efeB	hypothetical protein ECs1265				-2.5095			-2.64732			-1.11652			Cell envelope	Other																									-
ECs1266	phoH	hypothetical protein ECs1266	1.53181			2.36679			1.85927						Central intermediary metabolism	Phosphorus compounds																							+				+	-				+
ECs1269	ycdR	hypothetical protein ECs1269										-1.20578			Regulatory functions	Other	Viral functions	General																					-
ECs1270	pgaA	outer membrane protein PgaA				-1.3132						-1.8249			Unclassified	Role category not yet assigned
ECs1273	-	FidL-like protein							1.61471			1.55983			Unclassified	Role category not yet assigned																							+		+
ECs1274	-	putative transcriptional regulator							1.87717			1.79312			Cellular processes	Toxin production and resistance																							+		+
ECs1300	-	hypothetical protein ECs1300	2.22468			2.87471			1.82559			2.06968			No Data	No Data
ECs1303	-	hypothetical protein ECs1303				1.21184			1.35688			1.78046			Hypothetical proteins	Conserved
ECs1304	-	hypothetical protein ECs1304							1.19774						No Data	No Data
ECs1311	-	putative transposase	1.45688			1.87006									Mobile and extrachromosomal element functions	Transposon functions
ECs1312	-	putative complement resistance protein precursor				1.39955			1.17853			1.04357			Cellular processes	DNA transformation	DNA metabolism	DNA replication, recombination, and repair	Unknown function	General
ECs1312	-	putative complement resistance protein precursor				1.42816									Cellular processes	DNA transformation	DNA metabolism	DNA replication, recombination, and repair	Unknown function	General
ECs1316	-	putative diacylglycerol kinase	-1.16749			-1.08848									Fatty acid and phospholipid metabolism	Biosynthesis																							-		-
ECs1319	-	hypothetical protein ECs1319	1.74171			1.28651						1.73607			Unknown function																										-
ECs1322	ureA1	urease subunit gamma										-1.01185			Central intermediary metabolism	Nitrogen metabolism																									-
ECs1323	-	urease subunit beta										-1.10161			Central intermediary metabolism	Nitrogen metabolism																									-
ECs1324	ureC1	urease subunit alpha										-1.00283			Central intermediary metabolism	Nitrogen metabolism																									-
ECs1325	-	urease accessory protein UreE							-1.01568			-1.39882			Central intermediary metabolism	Nitrogen metabolism																									-
ECs1327	ureG1	ureG1							-1.00329						Central intermediary metabolism	Nitrogen metabolism
ECs1330	-	50S ribosomal protein L31 type B										-1.55364			Protein synthesis	Ribosomal proteins: synthesis and modification																									-
ECs1332	-	putative colicin immunity protein	1.63916			1.87545			1.05903			1.57012			Cellular processes	Toxin production and resistance	Viral functions	General
ECs1333	-	hypothetical protein ECs1333	1.14119									1.27531			No Data	No Data
ECs1335	-	hypothetical protein ECs1335	1.98856			2.27423			1.10909			1.68077			Unknown function																								+		+
ECs1336	-	hypothetical protein ECs1336	1.08263			1.49048									Unclassified	Role category not yet assigned																									+
ECs1339	-	hypothetical protein ECs1339							-1.29303			-1.23738			Unclassified	Role category not yet assigned
ECs1348	-	hypothetical protein ECs1348	-1.16414												Hypothetical proteins	Conserved
ECs1349	-	hypothetical protein ECs1349	-1.02069												Hypothetical proteins	Conserved
ECs1351	terZ	TerZ	-1.40664										-1.86		Cellular processes	Toxin production and resistance																							-	-	-	-
ECs1353	terB	TerB	-1.3532												Mobile and extrachromosomal element functions	Prophage functions																									-
ECs1354	terC	TerC	-1.24123												Mobile and extrachromosomal element functions	Prophage functions																									-
ECs1357	-	hypothetical protein ECs1357							1.85074			1.27674			Unknown function
ECs1358	-	TerF							1.07066			1.47814			Mobile and extrachromosomal element functions	Prophage functions
ECs1360	iha	bifunctional enterobactin receptor/adhesin protein		3.43		-1.75287	2.42		-1.60863			-1.27362	3.18		Transport and binding proteins	Cations and iron carrying compounds																									-
ECs1364	-	hypothetical protein ECs1364	-1.5914			-1.58366			-1.60166			-2.15963			No Data	No Data																							-		-
ECs1366	-	hypothetical protein ECs1366							-1.08314			-1.22203			No Data	No Data																							-		-
ECs1372	-	transposase	1.23725												Mobile and extrachromosomal element functions	Transposon functions
ECs1373	-	hypothetical protein ECs1373	2.77211			2.17243			1.18062			1.51178			Energy metabolism	Entner-Doudoroff	Viral functions	General
ECs1374	-	hypothetical protein ECs1374										-1.08464			No Data	No Data																							-		-
ECs1376	-	hypothetical protein ECs1376	1.45807			1.7844						1.11435			No Data	No Data
ECs1378	-	hypothetical protein ECs1378	1.98252			1.41152			1.0634			1.4109			No Data	No Data
ECs1379	-	hypothetical protein ECs1379	1.62697												Unknown function
ECs1384	-	hypothetical protein ECs1384							1.06079						Transcription	Other
ECs1391	-	BfpM-like protein				1.85405			1.10985						Cell envelope	Surface structures
ECs1392	-	hypothetical protein ECs1392	1.47684			1.91691			1.42981						Unknown function
ECs1405	-	hypothetical protein ECs1405				1.34255			1.13608						Hypothetical proteins	Conserved
ECs1407	-	hypothetical protein ECs1407				1.45096			1.86724			1.35671			Unclassified	Role category not yet assigned																									+
ECs1409	-	hypothetical protein ECs1409	1.04611			1.17104			1.52122			1.63321			Unclassified	Role category not yet assigned																							+		+
ECs1412	ycdY	putative oxidoreductase component										1.00118			Hypothetical proteins	Conserved
ECs1413	ycdZ	hypothetical protein ECs1413										1.1851			Hypothetical proteins	Conserved
ECs1415	csgF	curli assembly protein CsgF							1.11506						Transport and binding proteins	Other																															+
ECs1422	ymdA	hypothetical protein ECs1422				-1.90609			-1.89108			-1.27419			Hypothetical proteins	Conserved																							-		-						+
ECs1426	mdoG	glucan biosynthesis protein G		-1.42											Hypothetical proteins	Conserved																				RpoE regulon
ECs1427	mdoH	glucosyltransferase MdoH		2.7			2.33		-1.1646	2.02			2.71		Unclassified	Role category not yet assigned																				RpoE regulon
ECs1428	yceK	hypothetical protein ECs1428	1.28517												Cell envelope	Other																				RpoS regulon			+		+		+				+
ECs1429	msyB	hypothetical protein ECs1429							2.40339			2.63275			Hypothetical proteins	Conserved																							+		+		+				+
ECs1432	waaM	lipid A biosynthesis lauroyl acyltransferase				-1.01069									Cellular processes	Adaptations to atypical conditions														Superpathway of lipopolysaccharide biosynthesis
ECs1433	yceA	hypothetical protein ECs1433	-1.42743			-2.37341									Unclassified	Role category not yet assigned																										-
ECs1434	yceI	hypothetical protein ECs1434				1.79342			2.67714			2.64072			Regulatory functions	Other	Viral functions	General																		RpoH regulon							+
ECs1435	-	putative cytochrome	1.03612			2.43834			2.54092			1.68748			Energy metabolism	Electron transport																				RpoH regulon			+		+		+
ECs1436	yceO	hypothetical protein ECs1436	2.13517			2.90777			2.54031			2.0495			Hypothetical proteins	Conserved																							+		+
ECs1438	yceP	biofilm formation regulatory protein BssS	2.62445			3.26042			3.623			3.06922			Hypothetical proteins	Conserved																				RpoH regulon							+			+	+
ECs1439	dinI	DNA damage-inducible protein I	1.4575									1.36533			DNA metabolism	DNA replication, recombination, and repair	Unknown function	General
ECs1442	grxB	glutaredoxin 2							1.29024			1.12578			Biosynthesis of cofactors, prosthetic groups, and carriers	Glutathione and analogs																							+		+			+
ECs1444	rimJ	ribosomal-protein-S5-alanine N-acetyltransferase				-1.06635									Protein synthesis	Ribosomal proteins: synthesis and modification																									-		+	+
ECs1445	yceH	hypothetical protein ECs1445	-1.65096			-1.42271									Hypothetical proteins	Conserved																									-
ECs1447	mviN	hypothetical protein ECs1447	-1.10998	2.96		-1.1655	2.22		-1.11578				2.61		Cellular processes	Pathogenesis
ECs1448	flgN	flagella synthesis protein FlgN	1.42914			1.4044									Cellular processes	Chemotaxis and motility																		Bacterial chemotaxis and motility					-		-
ECs1449	flgM	anti-sigma28 factor FlgM				1.04704									Cellular processes	Chemotaxis and motility																		Bacterial chemotaxis and motility					-		-
ECs1450	flgA	flagellar basal body P-ring biosynthesis protein FlgA	1.15481			-2.82192			-4.19728			-2.61724			Cellular processes	Chemotaxis and motility																		Bacterial chemotaxis and motility					-		-
ECs1451	flgB	flagellar basal body rod protein FlgB				-3.55281			-5.8877			-2.68292			Cellular processes	Chemotaxis and motility																		Bacterial chemotaxis and motility					-		-
ECs1452	flgC	flagellar basal body rod protein FlgC				-2.09191			-4.75102			-2.54406			Cellular processes	Chemotaxis and motility																		Bacterial chemotaxis and motility					-		-
ECs1453	flgD	flagellar basal body rod modification protein				-1.96995			-4.43885			-2.04609			Cell envelope	Surface structures																		Bacterial chemotaxis and motility					-		-
ECs1454	flgE	flagellar hook protein FlgE				-1.86068	-2.57		-4.22758	-2.57		-2.61659	-2.57		Cellular processes	Chemotaxis and motility																		Bacterial chemotaxis and motility					-	-	-	-
ECs1455	flgF	flagellar basal body rod protein FlgF				-1.91308			-4.6152			-2.96326			Cellular processes	Chemotaxis and motility																		Bacterial chemotaxis and motility					-		-
ECs1456	flgG	flagellar basal body rod protein FlgG				-2.02714			-4.61592			-2.92986			Cellular processes	Chemotaxis and motility																		Bacterial chemotaxis and motility					-		-
ECs1457	flgH	flagellar basal body L-ring protein				-2.08167			-4.69226			-2.74008			Cellular processes	Chemotaxis and motility																		Bacterial chemotaxis and motility					-		-
ECs1458	flgI	flagellar basal body P-ring protein				-1.87467			-4.2367			-3.53972			Cellular processes	Chemotaxis and motility																		Bacterial chemotaxis and motility					-		-
ECs1459	flgJ	flagellar rod assembly protein/muramidase FlgJ				-1.19957			-4.19458			-2.91941			Cellular processes	Chemotaxis and motility																							-		-
ECs1460	flgK	flagellar hook-associated protein FlgK				1.5566									Cellular processes	Chemotaxis and motility																		Bacterial chemotaxis and motility					-		-
ECs1461	flgL	flagellar hook-associated protein FlgL				1.31923									Cellular processes	Chemotaxis and motility																		Bacterial chemotaxis and motility					-		-
ECs1462	rne	ribonuclease E					1.23								Transcription	RNA processing																										-
ECs1464	rluC	23S rRNA pseudouridylate synthase C				-1.68452			-1.64185						Protein synthesis	Ribosomal proteins: synthesis and modification	Protein synthesis	tRNA and rRNA base modification																							-
ECs1472	acpP	acyl carrier protein											-4.38		Fatty acid and phospholipid metabolism	Biosynthesis																										-
ECs1479	ptsG	glucose-specific PTS system IIBC components	-1.37391	1.27		-2.41594	1.33		-2.14146	1.26			1.4		Transport and binding proteins	Carbohydrates, organic alcohols, and acids																										-	-
ECs1481	hinT	purine nucleoside phosphoramidase								1.68			1.57		Protein fate	Degradation of proteins, peptides, and glycopeptides
ECs1484	thiK	thiamine kinase				1.26724			1.32732			1.19693			Hypothetical proteins	Conserved
ECs1485	nagZ	beta-hexosaminidase										1.03254			Energy metabolism	Biosynthesis and degradation of polysaccharides
ECs1487	ndh	NADH dehydrogenase							-3.42923			-2.51427			Central intermediary metabolism	Other	Energy metabolism	Electron transport	Energy metabolism	Fermentation	Energy metabolism	Glycolysis/gluconeogenesis	Energy metabolism	TCA cycle										Oxidative phosphorylation					-		-	-
ECs1488	ycfJ	hypothetical protein ECs1488	2.05638			1.67268									Unclassified	Role category not yet assigned																							+	+	+
ECs1490	bhsA	hypothetical protein ECs1490	1.00625			1.7375			1.71415			1.60621			Hypothetical proteins	Conserved
ECs1491	ycfS	hypothetical protein ECs1491	1.45795			1.55892			1.60432			2.36493	2.89		Unclassified	Role category not yet assigned																				CpxRA regulon							+
ECs1499	potD	spermidine/putrescine ABC transporter periplasmic substrate-binding protein	-1.57194			-1.39861			-1.15446			-1.3214			Transport and binding proteins	Amino acids, peptides and amines																								-			-
ECs1504	-	hypothetical protein ECs1504				1.44883			1.39579						No Data	No Data
ECs1505	-	hypothetical protein ECs1505	1.63952			1.09031									Hypothetical proteins	Conserved
ECs1507	-	hypothetical protein ECs1507	-1.02435												Unknown function
ECs1508	-	hypothetical protein ECs1508							2.21172						Hypothetical proteins	Conserved
ECs1532	-	putative endolysin				1.27287						1.06128			Cell envelope	Biosynthesis and degradation of surface polysaccharides and lipopolysaccharides
ECs1532	-	putative endolysin				1.32385									Cell envelope	Biosynthesis and degradation of surface polysaccharides and lipopolysaccharides
ECs1541	-	putative terminase small subunit							1.25971						No Data	No Data
ECs1556	-	putative regulatory protein	1.27214			1.16542							3.42		Unknown function
ECs1560	-	putative secreted effector protein				1.24582									Unclassified	Role category not yet assigned
ECs1561	-	hypothetical protein ECs1561	1.26246			1.99765			2.54824			2.2134			No Data	No Data
ECs1561	-	hypothetical protein ECs1561	1.32632			2.7137			2.37641			3.18254			No Data	No Data
ECs1567	-	hypothetical protein ECs1567				1.01974			1.60537			1.71729			Unknown function																								-		-
ECs1571	potA	putrescine/spermidine ABC transporter ATPase protein		3.15			4.1			3.14			3.52		Transport and binding proteins	Amino acids, peptides and amines																												-
ECs1574	-	putative integrase										-1.08061			Mobile and extrachromosomal element functions	Prophage functions	Viral functions	General
ECs1575	-	putative DNA binding protein				-1.0069									Unknown function
ECs1578	-	hypothetical protein ECs1578				-1.54551									No Data	No Data
ECs1589	-	hypothetical protein ECs1589	-1.07689			-1.40651			-1.15244						No Data	No Data																							-		-
ECs1603	purB	adenylosuccinate lyase	-1.19844			-1.12637									Purines, pyrimidines, nucleosides, and nucleotides	Purine ribonucleotide biosynthesis																											-
ECs1609	-	intergrase				1.22118			1.49271						Mobile and extrachromosomal element functions	Prophage functions	Viral functions	General
ECs1626	-	hypothetical protein ECs1626				-1.50866			-1.53283			-1.65803			Unknown function																								-		-
ECs1627	ybcW	hypothetical protein ECs1627										-1.08385			Hypothetical proteins	Conserved																							-		-
ECs1648	-	host specificity protein										1.11049			Mobile and extrachromosomal element functions	Prophage functions
ECs1652	-	putative catalase							1.54139			1.038			Cellular processes	Detoxification																							+		+
ECs1653	-	hypothetical protein ECs1653				1.08167			2.11275			1.05259			Unclassified	Role category not yet assigned																							+		+	+
ECs1654	-	hypothetical protein ECs1654							2.27334			1.53681			Hypothetical proteins	Conserved																							+		+	+
ECs1655	-	hypothetical protein ECs1655							1.34857						Hypothetical proteins	Conserved																							+		+
ECs1662	-	hypothetical protein ECs1662				-1.58473			-2.78626			-2.54949			Protein fate	Degradation of proteins, peptides, and glycopeptides																							-		-	-
ECs1663	ompT	outer membrane protease	-1.43906			-2.9423			-3.93835			-4.28986			Cell envelope	Other	Protein fate	Degradation of proteins, peptides, and glycopeptides																					-		-		-		+
ECs1664	-	hypothetical protein ECs1664										1.00783			Regulatory functions	Other
ECs1667	-	hypothetical protein ECs1667	1.20588			1.59279			1.72939			2.41915			Hypothetical proteins	Conserved																							+		+
ECs1670	minC	septum formation inhibitor											-3.52		Cell envelope	Surface structures	Cellular processes	Cell division
ECs1674	ycgL	hypothetical protein ECs1674	-1.02645												Hypothetical proteins	Conserved
ECs1675	-	hypothetical protein ECs1675										1.1617			Energy metabolism	Amino acids and amines
ECs1681	nhaB	sodium/proton antiporter		3.13			3.69		-1.66766	3.11			3.67		Transport and binding proteins	Cations and iron carrying compounds
ECs1682	fadR	fatty acid metabolism regulator										1.43939			Fatty acid and phospholipid metabolism	Biosynthesis	Fatty acid and phospholipid metabolism	Other	Regulatory functions	Other
ECs1683	ycgB	SpoVR family protein							3.00268			2.32764			Hypothetical proteins	Conserved																				RpoS regulon			+		+	+	+				+
ECs1684	dadA	D-amino acid dehydrogenase small subunit										1.62271			Central intermediary metabolism	Other	Energy metabolism	Electron transport	Energy metabolism	Fermentation	Energy metabolism	Glycolysis/gluconeogenesis	Energy metabolism	TCA cycle															+		+		+
ECs1686	cvrA	cell volume regulation protein A	1.53718			1.65026							2.42		Transport and binding proteins	Cations and iron carrying compounds																							+		+
ECs1687	mltE	murein transglycosylase E	-1.18776			-1.29616			-1.15998						Cell envelope	Biosynthesis and degradation of murein sacculus and peptidoglycan	Protein synthesis	tRNA and rRNA base modification																							-
ECs1706	-	hypothetical protein ECs1706	2.16675			2.39907			2.39797			2.28055			Unknown function																								+		+
ECs1708	ychF	GTP-dependent nucleic acid-binding protein EngD	-1.08444				-1.29								Hypothetical proteins	Conserved																								-		-	-
ECs1709	pth	peptidyl-tRNA hydrolase	-1.15495			-1.33092			-1.43691						Protein synthesis	Other																								-		-
ECs1710	ychH	hypothetical protein ECs1710	2.37455			2.21825			1.42313			1.40176			Hypothetical proteins	Conserved																							+		+		+
ECs1712	prs	ribose-phosphate pyrophosphokinase				-1.41609			-1.5992						Biosynthesis of cofactors, prosthetic groups, and carriers	Folic acid	Purines, pyrimidines, nucleosides, and nucleotides	Purine ribonucleotide biosynthesis																						-
ECs1714	hemM	outer membrane lipoprotein LolB		3.04											Protein fate	Protein and peptide secretion and trafficking																							+		+
ECs1723	chaC	cation transport regulator	1.43356			1.54922			1.78474			1.84095			Cell envelope	Other	Protein synthesis	tRNA aminoacylation	Viral functions	General																			+		+						+
ECs1725	ychP	hypothetical protein ECs1725	1.3004			1.26806									Protein synthesis	Translation factors	Transcription	Transcription factors																					+		+
ECs1733	-	hypothetical protein ECs1733	1.86349						1.01381						Hypothetical proteins	Conserved
ECs1736	rssA	hypothetical protein ECs1736							1.19296						Unclassified	Role category not yet assigned																				RpoS regulon			+		+
ECs1737	hnr	response regulator of RpoS				1.06907			1.35318						DNA metabolism	DNA replication, recombination, and repair																							+		+		+
ECs1741	adhE	bifunctional acetaldehyde-CoA/alcohol dehydrogenase	-1.64423			-1.19226				1.15					Energy metabolism	Fermentation														Mix acid fermentation														+
ECs1743	oppA	oligopeptide transport periplasmic binding protein				1.70838			1.56373						Protein fate	Protein and peptide secretion and trafficking
ECs1744	oppB	oligopeptide transporter permease					3.11						3.04		Transport and binding proteins	Amino acids, peptides and amines																												-			+
ECs1745	oppC	hypothetical protein ECs1745				1.45877			1.22081						Transport and binding proteins	Amino acids, peptides and amines																												-
ECs1746	oppD	oligopeptide transporter ATP-binding component				1.41493							2.59		Transport and binding proteins	Amino acids, peptides and amines
ECs1747	oppF	hypothetical protein ECs1747				1.3038									Transport and binding proteins	Amino acids, peptides and amines
ECs1748	yciU	dsDNA-mimic protein										1.71838			Hypothetical proteins	Conserved																															+
ECs1749	cls	cardiolipin synthetase		2.02			2.95			2.35			3.32		Cellular processes	Toxin production and resistance	Fatty acid and phospholipid metabolism	Biosynthesis												Phospholipid biosynthesis I
ECs1752	tonB	transport protein TonB		2.85		-2.13993	3.14		-1.88269				2.67		Transport and binding proteins	Cations and iron carrying compounds
ECs1753	yciA	acyl-CoA thioester hydrolase				-1.65125			-1.19697						Fatty acid and phospholipid metabolism	Degradation																							-		-						+
ECs1761	dicB	DicB										-1.09128			Unknown function
ECs1762	-	hypothetical protein ECs1762				-1.17396			-1.57523			-1.38345			No Data	No Data																							-		-
ECs1782	-	putative holin protein				1.00653									Viral functions	General
ECs1814	-	hypothetical protein ECs1814				1.64865			1.66794			1.0807			No Data	No Data
ECs1815	-	hypothetical protein ECs1815				2.06481			2.52345			1.59252			No Data	No Data
ECs1824	-	hypothetical protein ECs1824										-1.19722			Hypothetical proteins	Conserved																							-		-
ECs1825	-	bfpT-regulated chaperone-like protein										-1.25104			Unclassified	Role category not yet assigned																							-		-
ECs1829	yciE	hypothetical protein ECs1829										1.41035			Unclassified	Role category not yet assigned																							+		+	+	+
ECs1830	yciF	putative structural proteins							1.22735			2.05325			Hypothetical proteins	Conserved																				RpoS regulon			+	+	+	+
ECs1831	yciG	hypothetical protein ECs1831							1.5578			1.67952			Unknown function																					RpoS regulon			+		+						+
ECs1832	trpA	tryptophan synthase subunit alpha				1.56002			1.4686						Amino acid biosynthesis	Aromatic amino acid family																							+		+	+	+
ECs1833	trpB	tryptophan synthase subunit beta				1.96913			1.56096	3.31		1.24603	3.31		Amino acid biosynthesis	Aromatic amino acid family																							+		+		+
ECs1834	trpC	bifunctional indole-3-glycerol phosphate synthase/phosphoribosylanthranilate isomerase	1.04547			2.17916			2.15203						Amino acid biosynthesis	Aromatic amino acid family																							+		+		+
ECs1835	-	bifunctional glutamine amidotransferase/anthranilate phosphoribosyltransferase				1.13243									Amino acid biosynthesis	Aromatic amino acid family
ECs1836	-	anthranilate synthase component I				1.00411									Amino acid biosynthesis	Aromatic amino acid family																									+
ECs1840	-	hypothetical protein ECs1840	1.61775			2.12542			1.59955			1.00214			Hypothetical proteins	Conserved																							+
ECs1844	sohB	putative periplasmic protease		3.46			2.95			3.61			4.18		Protein fate	Degradation of proteins, peptides, and glycopeptides
ECs1846	topA	DNA topoisomerase I		-2.42						-3.88					DNA metabolism	DNA replication, recombination, and repair																				RpoH regulon								-			+
ECs1849	acnA	aconitate hydratase	2.31954			3.64851			3.44831			2.81364	1.32		Energy metabolism	TCA cycle														TCA cycle and glyoxylate bypass	Mix acid fermentation								+		+	+	+				+
ECs1853	yciM	tetratricopeptide repeat protein		2.27						2.21			2.68		Unclassified	Role category not yet assigned																				RpoH regulon					+		+
ECs1855	yciH	translation initiation factor Sui1	-1.67243			-1.93501									Protein synthesis	Translation factors																				RpoH regulon
ECs1856	osmB	osmotically inducible lipoprotein					3.01			4.01		1.47314	4.24		Cellular processes	Other																				Rcs regulon	RpoS regulon		+	+	+	+					+
ECs1859	rnb	exoribonuclease II				-1.20097			-1.29926	-1.35			-1.23		Transcription	Degradation of RNA																								-		-
ECs1860	-	putative oxidoreductase				-1.07314			-1.1762			1.46419			Hypothetical proteins	Conserved
ECs1861	fabI	enoyl-(acyl carrier protein) reductase	-1.46077			-2.16366			-1.70317						Fatty acid and phospholipid metabolism	Biosynthesis														Superpathway of fatty acid biosynthesis I (E. coli)	Superpathway of unsaturated fatty acids biosynthesis									-
ECs1862	-	putative transcription regulatory protein	-1.61174			-1.85522			-1.74057			-1.28323			Energy metabolism	Amino acids and amines
ECs1863	-	putative multidrug-efflux transport protein precursor	-1.28952			-1.73815			-1.10102			-1.38685			Cell envelope	Biosynthesis and degradation of murein sacculus and peptidoglycan	Cell envelope	Other
ECs1864	-	putative multidrug-efflux transport protein				-1.18688			-1.03294						Cellular processes	Toxin production and resistance
ECs1867	sapF	putative ATP-binding protein of peptide transport system				-1.1175			-1.26758						Transport and binding proteins	Amino acids, peptides and amines
ECs1868	sapD	putative ATP-binding protein of peptide transport system				-1.08105			-1.1714						Transport and binding proteins	Amino acids, peptides and amines
ECs1869	sapC	peptide transport permease protein							-1.51263			-1.10062			Transport and binding proteins	Amino acids, peptides and amines																											-
ECs1870	sapB	peptide transport permease protein							-1.24218						Transport and binding proteins	Amino acids, peptides and amines
ECs1872	ymjA	hypothetical protein ECs1872										2.10797			Hypothetical proteins	Conserved																							+				+
ECs1873	-	putative amino acid/amine transport protein	1.95738			3.32119			1.18439						Regulatory functions	Other	Viral functions	General
ECs1874	-	putative glutamine synthetase	3.24966			3.93036			2.01325						Protein synthesis	tRNA aminoacylation																											+
ECs1875	puuD	gamma-glutamyl-gamma-aminobutyrate hydrolase	1.78217			3.61263			1.09393						Protein synthesis	tRNA aminoacylation
ECs1876	ycjC	DNA-binding transcriptional repressor PuuR	1.47711			3.39308						1.28471			Regulatory functions	DNA interactions																							+
ECs1877	aldH	gamma-glutamyl-gamma-aminobutyraldehyde dehydrogenase				4.51867			3.18225						Unclassified	Role category not yet assigned
ECs1878	ordL	putative oxidoreductase				2.90959			1.60381						Energy metabolism	Aerobic	Energy metabolism	Electron transport
ECs1879	goaG	4-aminobutyrate transaminase				2.72982			1.88828						Central intermediary metabolism	Other																									+		+
ECs1880	pspF	phage shock protein operon transcriptional activator	1.55309			1.90748						1.07512			Regulatory functions	Other																									+
ECs1881	pspA	phage shock protein PspA	-1.52742			-1.48707									Mobile and extrachromosomal element functions	Prophage functions																									+	+
ECs1882	pspB	phage shock protein B											5.15		Mobile and extrachromosomal element functions	Prophage functions																									+
ECs1900	ycjX	hypothetical protein ECs1900	-1.28106												Unclassified	Role category not yet assigned																				RpoH regulon
ECs1904	-	putative muconate cycloisomerase I	1.45915			1.56736			1.81612			1.78672			Energy metabolism	Amino acids and amines																							+		+		+
ECs1906	-	hypothetical protein ECs1906				1.64067			1.83966			1.40856			Hypothetical proteins	Conserved
ECs1913	ynaJ	hypothetical protein ECs1913	1.94209			1.57028			1.03905			1.0541			Hypothetical proteins	Conserved																											+
ECs1914	uspE	universal stress protein UspE	1.1635	2.88		1.59945	3.49		1.79284	4.13		2.0062	3.66		Regulatory functions	Other	Viral functions	General																						+
ECs1917	-	hypothetical protein ECs1917	1.35066			1.28935									Hypothetical proteins	Conserved
ECs1925	ydaM	hypothetical protein ECs1925							2.27312			1.69452			Unclassified	Role category not yet assigned																				RpoS regulon							+				+
ECs1927	dbpA	ATP-dependent RNA helicase DbpA	1.27515									2.75048			Transcription	Transcription factors																							+		+		+
ECs1928	ydaO	C32 tRNA thiolase				-1.62355			-1.62192						Regulatory functions	Other	Viral functions	General																					-		-	-
ECs1937	sieB	phage superinfection exclusion protein	-1.18495			-1.26129						-1.1515			Hypothetical proteins	Conserved																							-		-
ECs1954	-	hypothetical protein ECs1954										1.4368			No Data	No Data																									-
ECs1955	-	hypothetical protein ECs1955							1.40293						No Data	No Data																									-
ECs1956	-	hypothetical protein ECs1956							1.19247			1.27825			Hypothetical proteins	Conserved
ECs1957	-	hypothetical protein ECs1957										1.33325			Hypothetical proteins	Conserved
ECs1960	-	hypothetical protein ECs1960							1.04774			1.47158			Unknown function
ECs1994	-	hypothetical protein ECs1994							1.04859						Hypothetical proteins	Conserved
ECs1995	-	hypothetical protein ECs1995				1.20928			1.35878			1.39382			Hypothetical proteins	Conserved
ECs1996	-	hypothetical protein ECs1996				1.2836			1.45041			1.47235			Hypothetical proteins	Conserved
ECs2000	ydbK	putative oxidoreductase	-1.42476			-2.02436			-2.32429			-1.42856			Unclassified	Role category not yet assigned																											-
ECs2001	hslJ	heat-inducible protein										-1.05502			Cell envelope	Other
ECs2002	ldhA	D-lactate dehydrogenase	-1.34736			-1.37895			-1.12117						Energy metabolism	Fermentation														Mix acid fermentation												-
ECs2007	-	putative BigB-like protein				1.08899									Hypothetical proteins	Conserved
ECs2009	ydbD	hypothetical protein ECs2009	2.85319			3.56336			2.31852			1.40729			Hypothetical proteins	Conserved
ECs2010	ynbA	putative enzyme	3.98102			4.71235			2.05247			1.29124			Fatty acid and phospholipid metabolism	Biosynthesis
ECs2011	-	putative phosphatidate cytidiltransferase	1.52152			3.12872			1.10162						Fatty acid and phospholipid metabolism	Biosynthesis
ECs2012	-	hypothetical protein ECs2012	1.20622			3.61774			1.19603						Hypothetical proteins	Conserved
ECs2013	ynbD	hypothetical protein ECs2013	1.3949			3.85261			1.59132						Central intermediary metabolism	Other	Energy metabolism	Glycolysis/gluconeogenesis	Energy metabolism	Photosynthesis
ECs2015	hrpA	ATP-dependent RNA helicase HrpA					1.57								DNA metabolism	DNA replication, recombination, and repair	DNA metabolism	Other	Transcription	Other
ECs2016	-	hypothetical protein ECs2016				1.42731			1.04671			1.36164			No Data	No Data
ECs2017	-	hypothetical protein ECs2017	1.24057			1.9813			1.57492			1.91427			No Data	No Data
ECs2018	-	hypothetical protein ECs2018	1.69513			1.94801			1.35446			1.96425			No Data	No Data
ECs2019	-	hypothetical protein ECs2019	2.18309			2.52584			1.81967			2.54579			No Data	No Data
ECs2020	ydcF	hypothetical protein ECs2020										1.65593			Hypothetical proteins	Conserved																				Rcs regulon			+	+	+
ECs2022	gapC	glyceraldehyde 3-phosphate dehydrogenase C							1.96443			1.33795			Energy metabolism	Glycolysis/gluconeogenesis																									+
ECs2022	gapC	glyceraldehyde 3-phosphate dehydrogenase C							1.49454			1.6419			Energy metabolism	Glycolysis/gluconeogenesis																									+
ECs2024	-	hypothetical protein ECs2024										1.14767			Hypothetical proteins	Conserved
ECs2026	trg	methyl-accepting chemotaxis protein III				1.11181									Cellular processes	Chemotaxis and motility																		Bacterial chemotaxis and motility					-		-			+
ECs2027	-	putative transcriptional regulator LYSR-type	2.33515			2.94039			2.50261			2.34629			Regulatory functions	Other																							+		+		+
ECs2028	-	hypothetical protein ECs2028	1.24796			1.07379									Hypothetical proteins	Conserved																									+
ECs2028	-	hypothetical protein ECs2028				1.17441									Hypothetical proteins	Conserved																									+
ECs2033	ydcK	hypothetical protein ECs2033							1.02128						Cell envelope	Biosynthesis and degradation of surface polysaccharides and lipopolysaccharides	Cellular processes	Toxin production and resistance	Central intermediary metabolism	Other																					+						+
ECs2037	ydcN	hypothetical protein ECs2037				-1.16683			-1.30202						Regulatory functions	DNA interactions
ECs2039	ydcP	putative collagenase	-1.43722			-2.56377			-1.94245						Protein fate	Degradation of proteins, peptides, and glycopeptides																							-		-		-
ECs2042	hicB	hypothetical protein ECs2042	-1.06197			-1.11449									Regulatory functions	DNA interactions
ECs2048	prr	gamma-aminobutyraldehyde dehydrogenase										1.36936			Central intermediary metabolism	Other	Energy metabolism	Electron transport	Energy metabolism	Fermentation	Energy metabolism	Glycolysis/gluconeogenesis	Energy metabolism	TCA cycle																	+
ECs2049	-	hypothetical protein ECs2049										2.52915			Hypothetical proteins	Conserved
ECs2050	ydcY	hypothetical protein ECs2050										1.0972			Hypothetical proteins	Conserved																								-		-
ECs2052	yncA	putative resistance protein				1.11									Cellular processes	Toxin production and resistance																											+
ECs2053	yncB	putative oxidoreductase							1.97607			1.65741			Unclassified	Role category not yet assigned																				RpoS regulon			+		+
ECs2054	yncC	putative DNA-binding transcriptional regulator							3.43494			2.37991			Unknown function	General																							+		+
ECs2055	-	putative outer membrane receptor for iron transport		2.39			1.97						2.69		Cellular processes	Other	Transport and binding proteins	Cations and iron carrying compounds	Viral functions	General																				+		+
ECs2057	ansP	L-asparagine permease				-2.26149			-1.9886						Unclassified	Role category not yet assigned																				RpoS regulon			-		-		-
ECs2064	pptA	4-oxalocrotonate tautomerase				1.35376			1.7679			1.94041			Hypothetical proteins	Conserved
ECs2066	nhoA	N-hydroxyarylamine O-acetyltransferase							1.44638			1.80053			Central intermediary metabolism	Other
ECs2067	yddE	hypothetical protein ECs2067										1.13988			Cell envelope	Biosynthesis and degradation of surface polysaccharides and lipopolysaccharides																							+		+
ECs2072	narU	nitrite extrusion protein 2							1.88007						Transport and binding proteins	Anions	Transport and binding proteins	Cations and iron carrying compounds																		RpoS regulon			+		+						+
ECs2077	yddG	hypothetical protein ECs2077	-1.08261			-1.20449									Hypothetical proteins	Conserved
ECs2082	adhA	alcohol dehydrogenase							1.18178			1.38592			Energy metabolism	Electron transport	Energy metabolism	Fermentation																					+		+	+
ECs2084	rpsV	30S ribosomal subunit S22	2.06594			3.03391			4.74305			4.21408			Unknown function																					RpoS regulon			+		+		+
ECs2085	bdm	biofilm-dependent modulation protein	1.78167			1.83737			2.16168			1.77801			Hypothetical proteins	Conserved																				Rcs regulon			+		+
ECs2092	ddpX	D-alanyl-D-alanine dipeptidase							1.06342						Unknown function	General																									+
ECs2095	yddV	hypothetical protein ECs2095	1.11403			2.09035			2.49673			2.71575			Unclassified	Role category not yet assigned																									+		+
ECs2095	yddV	hypothetical protein ECs2095				2.55825			2.93935			2.79352			Unclassified	Role category not yet assigned																									+		+
ECs2096	yddW	hypothetical protein ECs2096	-1.33539			-1.56286			-1.3929						Energy metabolism	Electron transport																									-
ECs2098	gadB	glutamate decarboxylase isozyme							1.29415						Central intermediary metabolism	Other	Energy metabolism	Amino acids and amines																		RpoS regulon			+		+		+				+
ECs2099	-	putative peptidase	-1.25255			-1.89959			-2.03335			-2.61573			Viral functions	General																							-		-
ECs2100	yddB	hypothetical protein ECs2100				-2.20326			-2.37542			-2.62501			Hypothetical proteins	Conserved																							-		-
ECs2101	-	putative ATP-binding component of a transport system				-1.49376			-1.31025			-2.02454			Transport and binding proteins	Amino acids, peptides and amines	Transport and binding proteins	Unknown substrate																					-		-
ECs2105	yneN	hypothetical protein ECs2105	1.17231												Unknown function																												+
ECs2106	ydeP	putative oxidoreductase							-1.02381			-1.25262			Hypothetical proteins	Conserved
ECs2107	-	putative adhesin				-1.37409			-2.02986			-2.02502			Cell envelope	Surface structures																							-		-
ECs2108	ydeR	putative fimbrial-like protein				-1.01574			-1.80385			-1.87522			Cell envelope	Surface structures																							-		-
ECs2109	-	putative fimbrial-like protein				-1.30512			-1.97236			-2.31795			Cell envelope	Surface structures																							-		-
ECs2110	ydeT	putative outer membrane protein				-1.60359			-2.09738			-2.03849			Cell envelope	Surface structures																							-		-
ECs2112	-	putative fimbrial chaperone protein precursor				-1.44879			-2.48316			-1.88131			Cell envelope	Surface structures	Protein fate	Protein folding and stabilization																					-		-
ECs2127	-	hypothetical protein ECs2127										1.05651			Hypothetical proteins	Conserved
ECs2130	-	hypothetical protein ECs2130				-1.09478			-1.75531						Hypothetical proteins	Conserved
ECs2131	yneH	glutaminase				-1.20691			-1.15261						Energy metabolism	Amino acids and amines	Energy metabolism	Sugars	Purines, pyrimidines, nucleosides, and nucleotides	Pyrimidine ribonucleotide biosynthesis	Unknown function	General
ECs2134	-	hypothetical protein ECs2134	1.18913			1.07684									Hypothetical proteins	Conserved
ECs2135	ydeA	sugar efflux transporter							-1.39052						Transport and binding proteins	Amino acids, peptides and amines	Transport and binding proteins	Unknown substrate
ECs2136	marC	multiple drug resistance protein MarC							1.05008			1.08679	2.81		Hypothetical proteins	Conserved																									+
ECs2137	marR	DNA-binding transcriptional repressor MarR				-1.11187									Cellular processes	Toxin production and resistance																															+
ECs2138	marA	DNA-binding transcriptional activator MarA	-1.03967			-1.5482									Cellular processes	Toxin production and resistance																							-		-		-
ECs2139	marB	hypothetical protein ECs2139	-1.02468			-1.39908									Cellular processes	Toxin production and resistance																							-		-
ECs2140	-	O-acetylserine/cysteine export protein	1.08284			1.19063									Cell envelope	Other
ECs2141	ydeF	putative MFS-type transporter YdeE	1.43487												Hypothetical proteins	Conserved																											+
ECs2142	-	hypothetical protein ECs2142	1.79321												Unknown function
ECs2143	-	transcriptional activator FtrA	3.16236			2.77681			1.53917			1.29343			Regulatory functions	Other																							+
ECs2144	ydeH	hypothetical protein ECs2144				1.48541			1.82527			2.49646			Unclassified	Role category not yet assigned																				CpxRA regulon			+		+						+
ECs2145	-	hypothetical protein ECs2145							1.30622			1.24554			Hypothetical proteins	Conserved																							+		+
ECs2147	dcp	dipeptidyl carboxypeptidase II	-1.41544												Protein fate	Degradation of proteins, peptides, and glycopeptides
ECs2148	ydfG	3-hydroxy acid dehydrogenase				1.01329			1.51549			1.22218			Energy metabolism	Fermentation																											+
ECs2149	ydfH	hypothetical protein ECs2149	1.48185												Regulatory functions	DNA interactions
ECs2152	ydfJ	putative transport protein				1.20677									Transport and binding proteins	Carbohydrates, organic alcohols, and acids
ECs2181	-	hypothetical protein ECs2181	2.78042			2.6552			2.34174			2.43322			Hypothetical proteins	Conserved
ECs2215/ECs2769						1.02506									Unknown function
ECs2270	-	hypothetical protein ECs2270	3.12243			1.9021			1.31072			2.25324			Unknown function																										+
ECs2283	-	hypothetical protein ECs2283	1.20333			1.16632									No Data	No Data
ECs2287	xisP	excisionase	1.22489			1.65557						1.29755			Viral functions	General
ECs2291	-	hypothetical protein ECs2291							1.09189						Hypothetical proteins	Conserved
ECs2292	-	hypothetical protein ECs2292				1.27599			1.69584						Hypothetical proteins	Conserved																									+
ECs2297	dmsD	twin-argninine leader-binding protein DmsD				1.09652						1.61646			Hypothetical proteins	Conserved
ECs2304	-	hypothetical protein ECs2304				1.00017			1.25215						Hypothetical proteins	Conserved																							+		+
ECs2305	mdtI	multidrug efflux system protein MdtI	2.92669			2.93004			2.53486			1.95603			Cell envelope	Other
ECs2306	mdtJ	multidrug efflux system protein MdtJ	1.91563			2.28991			2.34209			1.19468			Cell envelope	Other																									-		+
ECs2309	pntA	NAD(P) transhydrogenase subunit alpha		2.2			2.11			2.28			2.16		Energy metabolism	Electron transport
ECs2311	ydgI	putative arginine/ornithine antiporter				-1.36641									Energy metabolism	Amino acids and amines	Transport and binding proteins	Amino acids, peptides and amines
ECs2313	ydgC	hypothetical protein ECs2313	2.43672			1.99828			1.3136			1.36719			Hypothetical proteins	Conserved																											+
ECs2314	rstA	DNA-binding transcriptional regulator RstA				-2.36309			-1.68235						Regulatory functions	Other
ECs2315	rstB	sensor protein RstB				-1.38249			-1.27798						Regulatory functions	Other
ECs2317	fumC	fumarate hydratase				1.08536			1.00518			1.02795			Energy metabolism	TCA cycle														TCA cycle and glyoxylate bypass	Mix acid fermentation								+		+		+
ECs2318	fumA	fumarase A	-1.10474												Energy metabolism	TCA cycle														TCA cycle and glyoxylate bypass	Mix acid fermentation													+
ECs2320	ydgA	hypothetical protein ECs2320											1.24		Hypothetical proteins	Conserved																				RpoS regulon							+
ECs2326	uidR	repressor for uid operon				1.03064									Energy metabolism	Amino acids and amines
ECs2327	hdhA	7-alpha-hydroxysteroid dehydrogenase	-1.26727												Unknown function	Enzymes of unknown specificity																				RpoS regulon
ECs2328	malI	DNA-binding transcriptional repressor MalI										1.07709			Energy metabolism	Sugars																											+
ECs2330	malY	putative aminotrasferase										1.19589			Energy metabolism	Sugars																							+
ECs2331	add	adenosine deaminase	-1.45008			-2.02047			-1.59148						Purines, pyrimidines, nucleosides, and nucleotides	Salvage of nucleosides and nucleotides																								-
ECs2334	cnu	oriC-binding nucleoid-associated protein	-1.01054												Hypothetical proteins	Conserved																							-		-
ECs2340	rsxG	electron transport complex protein RnfG		3.41			3.34			2.97			3.97		Hypothetical proteins	Conserved
ECs2342	nth	endonuclease III	1.19259			-1.05183			-1.24742						DNA metabolism	DNA replication, recombination, and repair
ECs2343	ydgR	putative tripeptide transporter permease											1.85		Transport and binding proteins	Amino acids, peptides and amines
ECs2346	tyrS	tyrosyl-tRNA synthetase				-1.04236									Protein synthesis	tRNA aminoacylation																										-
ECs2348	ydhA	lysozyme inhibitor							1.02666			1.07978			Cell envelope	Other																							+		+
ECs2349	anmK	anhydro-N-acetylmuramic acid kinase				1.09487			1.44734			1.21202			Hypothetical proteins	Conserved																							+		+
ECs2350	slyB	putative outer membrane protein	-1.00138			-1.65265									Cell envelope	Other
ECs2351	slyA	transcriptional regulator SlyA				1.45301			1.47238			2.02004			Cellular processes	Other																											+
ECs2355	sodC	superoxide dismutase							1.31463			1.22896			Cellular processes	Detoxification																				RpoS regulon			+		+						+
ECs2360	gloA	glyoxalase I	-1.03459												Central intermediary metabolism	Other
ECs2362	lhr	putative ATP-dependent helicase Lhr	1.68912			1.58336						1.51652			DNA metabolism	DNA replication, recombination, and repair																				RpoE regulon			+		+
ECs2366	ydhP	putative transport protein				1.18538						1.08497			Hypothetical proteins	Conserved																							+		+		+
ECs2369	ydhC	inner membrane transport protein YdhC	-1.03641			-1.49923			-2.26069			-1.93371			Cellular processes	Toxin production and resistance
ECs2371	ribE	riboflavin synthase subunit alpha	1.15449									1.63941			Biosynthesis of cofactors, prosthetic groups, and carriers	Riboflavin, FMN, and FAD																				RpoH regulon
ECs2372	mdtK	multidrug efflux protein										1.19577			Transport and binding proteins	Other
ECs2374	ydhR	hypothetical protein ECs2374	2.61018			2.5052			2.41706			1.99877			Hypothetical proteins	Conserved
ECs2375	-	hypothetical protein ECs2375	2.04289												Hypothetical proteins	Conserved																							+		+
ECs2376	-	hypothetical protein ECs2376	1.68211			1.93278			1.28301			1.23809			Hypothetical proteins	Conserved
ECs2379	-	hypothetical protein ECs2379				1.52162									Hypothetical proteins	Conserved
ECs2381	ydhY	hypothetical protein ECs2381				1.46928			1.32502						Cell envelope	Biosynthesis and degradation of murein sacculus and peptidoglycan	Transport and binding proteins	Amino acids, peptides and amines	Transport and binding proteins	Carbohydrates, organic alcohols, and acids	Transport and binding proteins	Cations and iron carrying compounds	Transport and binding proteins	Unknown substrate	Unknown function	General
ECs2382	ydhZ	hypothetical protein ECs2382				1.2704			1.38796			1.25094			Hypothetical proteins	Conserved
ECs2384	lpp	murein lipoprotein										1.20414			Cell envelope	Biosynthesis and degradation of murein sacculus and peptidoglycan																				RpoE regulon				-		-
ECs2387	sufS	bifunctional cysteine desulfurase/selenocysteine lyase							-1.12283						Unclassified	Role category not yet assigned																				RpoS regulon			+	+	+
ECs2388	ynhC	cysteine desulfurase activator complex subunit SufD				-1.02877									Energy metabolism	Electron transport																				RpoS regulon			+	+	+	+
ECs2389	sufC	cysteine desulfurase ATPase component				-1.2781			-1.03178			-1.02688			Transport and binding proteins	Unknown substrate																							+		+	+	+					+
ECs2390	sufB	cysteine desulfurase activator complex subunit SufB				-1.42335									Energy metabolism	Electron transport																				RpoS regulon			+		+							+
ECs2391	ydiC	iron-sulfur cluster assembly scaffold protein				-1.58993									Unclassified	Role category not yet assigned																				RpoS regulon			+		+		+					+
ECs2392	ydiH	hypothetical protein ECs2392				1.20959			1.09827			1.31006			Hypothetical proteins	Conserved																							+		+		+				+
ECs2393	ydiI	hypothetical protein ECs2393				1.42817									Energy metabolism	Electron transport
ECs2394	ydiJ	putative oxidase				1.15623									Cell envelope	Biosynthesis and degradation of murein sacculus and peptidoglycan	Transport and binding proteins	Amino acids, peptides and amines	Transport and binding proteins	Carbohydrates, organic alcohols, and acids	Transport and binding proteins	Cations and iron carrying compounds	Transport and binding proteins	Unknown substrate	Unknown function	General
ECs2395	-	putative inner membrane protein		2.67			2.87			2.63			3.66		Unclassified	Role category not yet assigned
ECs2396	-	hypothetical protein ECs2396	1.02751			1.01104									Hypothetical proteins	Conserved
ECs2409	-	phosphoenolpyruvate synthase							-1.28658			-1.1595			Energy metabolism	Glycolysis/gluconeogenesis														Glycolysis	Gluconeogenesis
ECs2410	ydiA	hypothetical protein ECs2410	-1.71601			-1.59086			-1.05136			-2.02842			Hypothetical proteins	Conserved																								+
ECs2411	aroH	phospho-2-dehydro-3-deoxyheptonate aldolase	-1.3301			-1.74282			-1.39727						Amino acid biosynthesis	Aromatic amino acid family
ECs2412	ydiE	hypothetical protein ECs2412	1.03033												Regulatory functions	Other	Transport and binding proteins	Cations and iron carrying compounds
ECs2413	ydiU	hypothetical protein ECs2413	1.06684			1.4936			1.25115			1.68548			Energy metabolism	Electron transport																							+		+	+	+
ECs2414	-	hypothetical protein ECs2414	1.28329												Hypothetical proteins	Conserved																											+
ECs2417	btuE	putative glutathione peroxidase											2.82		Transport and binding proteins	Other																							+		+		+
ECs2420	pheT	phenylalanyl-tRNA synthetase subunit beta							-1.67706						Protein synthesis	tRNA aminoacylation																								-		-
ECs2421	pheS	phenylalanyl-tRNA synthetase subunit alpha				-1.09119	-1.62		-1.76741						Protein synthesis	tRNA aminoacylation																								-		-
ECs2427	-	hypothetical protein ECs2427							1.13259						Unclassified	Role category not yet assigned																									+
ECs2428	ydiY	hypothetical protein ECs2428	-1.4484	4.07		-2.73097	3.99		-3.18733			-1.62994			Hypothetical proteins	Conserved																							-		-
ECs2429	pfkB	6-phosphofructokinase 2							1.26545						Energy metabolism	Glycolysis/gluconeogenesis																							+		+
ECs2430	ydiZ	hypothetical protein ECs2430				1.13712			2.79309			1.95507			Hypothetical proteins	Conserved																				RpoS regulon			+		+		+				+
ECs2431	yniA	hypothetical protein ECs2431							1.74139			1.53802			Hypothetical proteins	Conserved																							+		+		+				+
ECs2435	-	part of a kinase	-1.73449			-3.13833			-3.71431			1.97778			Transport and binding proteins	Unknown substrate																									-
ECs2436	-	hypothetical protein ECs2436										2.13591			Hypothetical proteins	Conserved
ECs2438	katE	hydroperoxidase II							1.59532			1.34932			Cellular processes	Detoxification																				Rcs regulon	RpoS regulon		+		+	+	+				+
ECs2443	-	2-deoxyglucose-6-phosphatase				1.07306			1.1725						Transport and binding proteins	Carbohydrates, organic alcohols, and acids
ECs2444	celA	N,N'-diacetylchitobiose-specific PTS system transporter subunit IIB							1.05901						Transport and binding proteins	Carbohydrates, organic alcohols, and acids																											+
ECs2445	osmE	DNA-binding transcriptional activator OsmE							2.2091			2.87002			Regulatory functions	Other																				RpoS regulon			+		+		+				+
ECs2448	ves	hypothetical protein ECs2448				1.20489									Hypothetical proteins	Conserved																							-
ECs2449	spy	periplasmic protein	1.03473			2.0415			1.99871			2.17578			Unclassified	Role category not yet assigned																				Rcs regulon	CpxRA regulon		+		+
ECs2452	astD	succinylglutamic semialdehyde dehydrogenase							1.24235						Energy metabolism	Fermentation																							+		+
ECs2453	astA	arginine succinyltransferase							1.01299						Hypothetical proteins	Conserved																							+		+
ECs2465	nudG	pyrimidine (deoxy)nucleoside triphosphate pyrophosphohydrolase							-1.12198						DNA metabolism	DNA replication, recombination, and repair																									-
ECs2466	-	hypothetical protein ECs2466							-1.25854			-1.17814			Hypothetical proteins	Conserved																							-		-
ECs2467	gdhA	glutamate dehydrogenase				1.25535									Amino acid biosynthesis	Glutamate family																											+
ECs2471	ydjA	hypothetical protein ECs2471				1.04012							1.91		Unknown function	Enzymes of unknown specificity																								-			+
ECs2473	-	lipoprotein	1.72434			1.0872									Cell envelope	Other
ECs2474	ansA	cytoplasmic asparaginase I	-1.23131			-1.83177			-2.09949						Energy metabolism	Amino acids and amines																							-		-
ECs2475	ydjB	nicotinamidase/pyrazinamidase	-1.38905			-1.97791			-1.92864			-1.52378			Unknown function	Enzymes of unknown specificity																							-		-
ECs2479	-	putative DEOR-type transcriptional regulator	-1.25867			-1.20846									Regulatory functions	DNA interactions																							-		-
ECs2489	yeaD	hypothetical protein ECs2489					1.24								Amino acid biosynthesis	Serine family	Unknown function	General																		RpoH regulon			+		+
ECs2490	-	putative an aldehyde reductase				1.02383			1.41836			1.64787			Central intermediary metabolism	Other	Energy metabolism	Electron transport	Energy metabolism	Fermentation																			+	+	+
ECs2491	mipA	putative scaffolding protein in the formation of a murein-synthesizing holoenzyme		3.53			3.44			3.7			4.37		Cell envelope	Other
ECs2492	yeaG	hypothetical protein ECs2492							3.39151			1.74503			Hypothetical proteins	Conserved																				RpoS regulon			+		+	+	+				+
ECs2493	yeaH	hypothetical protein ECs2493							2.46216			1.62369			Hypothetical proteins	Conserved																				RpoS regulon			+		+		+				+
ECs2495	-	hypothetical protein ECs2495					1.94								Unclassified	Role category not yet assigned																											+
ECs2498	yeaL	hypothetical protein ECs2498							1.17458			1.06018			Hypothetical proteins	Conserved
ECs2500	-	putative amino acid/amine transport protein							1.01042			1.32378			Transport and binding proteins	Other																							+
ECs2504	yeaQ	hypothetical protein ECs2504							1.38831			1.29665			Hypothetical proteins	Conserved																							+		+		+				+
ECs2511	yeaW	hypothetical protein ECs2511							1.05864						Cellular processes	Other	Central intermediary metabolism	Nitrogen metabolism	Energy metabolism	Electron transport	Energy metabolism	Other
ECs2513	rnd	ribonuclease D							-1.06917	-4.09			-2.93		Transcription	RNA processing																								-	-	-
ECs2514	fadD	long-chain-fatty-acid--CoA ligase							-1.01765						Fatty acid and phospholipid metabolism	Degradation																				RpoE regulon				-	-	-
ECs2515	yeaY	putative outer membrane protein		5			4.66			4.22			5.17		Cell envelope	Other																				RpoE regulon	RpoS regulon
ECs2519	yoaC	hypothetical protein ECs2519							1.53363			2.26858			Hypothetical proteins	Conserved																											+				+
ECs2525	yoaE	putative transport protein				1.02174							1.8		Unknown function	General
ECs2527	manX	PTS system, mannose-specific IIAB component	-1.77447			-2.09764			-2.38752			-1.15884			Transport and binding proteins	Carbohydrates, organic alcohols, and acids																											-	+			+
ECs2528	manY	mannose-specific PTS enzyme IIC	-1.16061			-1.26846			-1.76645						Transport and binding proteins	Carbohydrates, organic alcohols, and acids																											-	+
ECs2529	manZ	mannose-specific PTS system protein IID	-1.05517			-1.39326			-2.05182						Transport and binding proteins	Carbohydrates, organic alcohols, and acids																												+
ECs2532	yebH	23S rRNA methyltransferase A										1.60875			Cellular processes	Toxin production and resistance	Protein synthesis	tRNA and rRNA base modification																										-
ECs2533	cspC	cold shock-like protein CspC										1.02067			Cellular processes	Adaptations to atypical conditions
ECs2535	yebO	hypothetical protein ECs2535	1.03293	4.61			3.33					1.38582	3.43		Hypothetical proteins	Conserved
ECs2536	mgrB	hypothetical protein ECs2536										1.32381			Unknown function
ECs2537	kdgR	putative regulator	-1.61901			-1.97133			-1.90596						Regulatory functions	Other																							-		-	-
ECs2544	-	hypothetical protein ECs2544											1.99		Unknown function	General																										+
ECs2545	yebU	rRNA (cytosine-C(5)-)-methyltransferase RsmF				-1.70415			-1.31585						Unclassified	Role category not yet assigned																								-		-	-
ECs2548	pphA	serine/threonine protein phosphatase 1							2.17055			1.23769			Protein fate	Protein modification and repair	Regulatory functions	Other																					+		+
ECs2551	-	hypothetical protein ECs2551				1.10772									Hypothetical proteins	Conserved
ECs2555	ptrB	protease 2	1.37014			1.67879			1.76396			1.74638			Protein fate	Degradation of proteins, peptides, and glycopeptides																									+		+
ECs2555	ptrB	protease 2	1.67889			1.81709			1.56929			2.00173			Protein fate	Degradation of proteins, peptides, and glycopeptides																									+		+
ECs2556	-	hypothetical protein ECs2556	2.18686			2.37116			2.55567			2.01558			Hypothetical proteins	Conserved																							+		+	+
ECs2557	yebF	hypothetical protein ECs2557	1.40346												Unknown function																					RpoS regulon					+						+
ECs2559	purT	phosphoribosylglycinamide formyltransferase 2	-1.03796			-1.24646									Purines, pyrimidines, nucleosides, and nucleotides	Purine ribonucleotide biosynthesis
ECs2560	eda	keto-hydroxyglutarate-aldolase/keto-deoxy-phosphogluconate aldolase	-1.59151			-1.94272			-1.72877						Amino acid biosynthesis	Glutamate family	Energy metabolism	Entner-Doudoroff																						-		-
ECs2561	edd	phosphogluconate dehydratase	-1.29792	-2.65		-1.48772									Energy metabolism	Entner-Doudoroff
ECs2564	-	pyruvate kinase	-1.34152												Energy metabolism	Glycolysis/gluconeogenesis														Glycolysis	Mix acid fermentation												+	+
ECs2565	msbB	lipid A biosynthesis (KDO)2-(lauroyl)-lipid IVA acyltransferase										1.01255			Cell envelope	Biosynthesis and degradation of surface polysaccharides and lipopolysaccharides
ECs2566	yebA	hypothetical protein ECs2566	1.82394			1.97972			1.10233			2.08363			Protein fate	Degradation of proteins, peptides, and glycopeptides																							+		+		+
ECs2574	yebC	hypothetical protein ECs2574	-1.12979			-1.45467									Hypothetical proteins	Conserved																								-		-
ECs2576	aspS	aspartyl-tRNA synthetase	-1.16539			-1.12385	-1.14								Protein synthesis	tRNA aminoacylation																										-
ECs2579	-	hypothetical protein ECs2579				-1.42037			-1.04542			-1.22325			Unclassified	Role category not yet assigned
ECs2580	yecO	hypothetical protein ECs2580				-1.72879			-1.54377						Unknown function	Enzymes of unknown specificity
ECs2581	yecP	hypothetical protein ECs2581	-1.11102			-1.79558			-1.57686						Unknown function	Enzymes of unknown specificity
ECs2583	torY	putative cytochrome C-type protein	1.82467			1.24878									Energy metabolism	Electron transport
ECs2586	argS	arginyl-tRNA synthetase	-2.14972			-2.60608			-1.72883						Protein synthesis	tRNA aminoacylation																									-	-	-
ECs2587	yecT	hypothetical protein ECs2587										1.88207			Hypothetical proteins	Conserved
ECs2588	flhE	flagellar protein				-1.51849			-2.69707			-2.76427			Cellular processes	Chemotaxis and motility																							-		-		-
ECs2589	flhA	flagellar biosynthesis protein FlhA				-1.12104			-2.10571			-1.97061			Cellular processes	Chemotaxis and motility																		Bacterial chemotaxis and motility					-		-
ECs2590	flhB	flagellar biosynthesis protein FlhB							-1.74275			-1.77866			Cellular processes	Chemotaxis and motility																		Bacterial chemotaxis and motility					-		-
ECs2595	tap	methyl-accepting protein IV					2.65			2.45			3.07		Cellular processes	Chemotaxis and motility																		Bacterial chemotaxis and motility							-				+
ECs2596	tar	methyl-accepting chemotaxis protein II		2.29											Cellular processes	Chemotaxis and motility																		Bacterial chemotaxis and motility					-		-				+
ECs2598	cheA	chemotaxis protein CheA		1.31		1.22895	1.51								Cellular processes	Chemotaxis and motility																		Bacterial chemotaxis and motility					-	-	-	-
ECs2599	motB	flagellar motor protein MotB	1.45995			2.05758									Cellular processes	Chemotaxis and motility																		Bacterial chemotaxis and motility					-		-
ECs2600	motA	flagellar motor protein MotA	1.3866			1.91771							3.18		Cellular processes	Chemotaxis and motility																		Bacterial chemotaxis and motility					-		-
ECs2601	flhC	transcriptional activator FlhC				-2.58793			-2.27996			1.15082			Cellular processes	Chemotaxis and motility	Regulatory functions	Other																Bacterial chemotaxis and motility							-
ECs2601	flhC	transcriptional activator FlhC				-2.30803			-2.49362						Cellular processes	Chemotaxis and motility	Regulatory functions	Other																Bacterial chemotaxis and motility							-
ECs2602	flhD	transcriptional activator FlhD				-2.89898			-2.57017						Regulatory functions	Other																		Bacterial chemotaxis and motility					-		-
ECs2603	yecG	universal stress protein UspC	1.28823			1.13845						1.02588			Cellular processes	Adaptations to atypical conditions
ECs2604	otsA	trehalose-6-phosphate synthase							1.89682			1.91385			Cellular processes	Other																				RpoS regulon			+	+	+	+	+	+			+
ECs2605	otsB	trehalose-6-phosphate phosphatase							2.61207			1.55001			Cellular processes	Adaptations to atypical conditions																				RpoS regulon			+		+	+	+	+			+
ECs2611	-					1.08113			1.21841			1.05985			Unknown function
ECs2612	-	hypothetical protein ECs2612				-2.74385			-3.70114			-2.50525			Cell envelope	Other																							-		-
ECs2616	yecA	hypothetical protein ECs2616	1.56232			1.77437			1.7123			2.26106			Hypothetical proteins	Conserved																							+		+	+	+
ECs2617	intT	putative integrase										-1.3577			Mobile and extrachromosomal element functions	Prophage functions	Viral functions	General																					-		-
ECs2618	-	hypothetical protein ECs2618							-1.55623			-2.28644			No Data	No Data																							-		-
ECs2619	-	hypothetical protein ECs2619							-1.61434			-1.52582			No Data	No Data																							-		-
ECs2622	coxT	putative DNA-binding protein							-1.19643			-1.70006			Unclassified	Role category not yet assigned																							-		-
ECs2623	-	hypothetical protein ECs2623							-1.03404			-1.24066			No Data	No Data																							-		-
ECs2627	-	hypothetical protein ECs2627							-1.0722			-1.0148			No Data	No Data
ECs2642	-	putative phage tail protein				1.64255			1.40585			1.10344			Unclassified	Role category not yet assigned
ECs2643	-	putative tail protein				1.88232			1.44582						Unclassified	Role category not yet assigned
ECs2644	-	putative tail tube protein				2.33633			1.47139			1.22965			Cell envelope	Other	Cell envelope	Surface structures																							+
ECs2645	-	putative tail sheath protein	1.10353			2.09815			1.11791						Unclassified	Role category not yet assigned																							+		+
ECs2654	sdiA	DNA-binding transcriptional activator SdiA	1.97882			1.69124			1.46646						Regulatory functions	Other																									-		+	-
ECs2655	yecC	putative amino-acid ABC transporter ATP-binding protein YecC										1.04679			Transport and binding proteins	Amino acids, peptides and amines	Transport and binding proteins	Unknown substrate
ECs2660	fliZ	flagella biosynthesis protein FliZ							-1.40618			-1.17449			Cell envelope	Surface structures																							-		-
ECs2661	fliA	flagellar biosynthesis sigma factor							-1.84806			-1.53998			Cellular processes	Chemotaxis and motility	Transcription	Transcription factors												Sigma factor									-		-
ECs2666	-	cytoplasmic alpha-amylase	1.05513			1.44428									Energy metabolism	Biosynthesis and degradation of polysaccharides	Energy metabolism	Sugars																		RpoS regulon			+		+		+
ECs2667	yedD	hypothetical protein ECs2667				-1.00509									Hypothetical proteins	Conserved
ECs2668	yedE	putative inner membrane protein	-1.65322			-1.84831			-1.41931			-1.19745			Hypothetical proteins	Conserved																									-
ECs2669	yedF	hypothetical protein ECs2669				-1.15662									Energy metabolism	Electron transport																									-		-
ECs2675	intG	hypothetical protein ECs2675				-2.36103			-2.2167			-2.67808			Unknown function																								-		-
ECs2676	fliE	flagellar hook-basal body protein FliE				-3.38305			-4.70208			-2.8084			Cellular processes	Chemotaxis and motility																		Bacterial chemotaxis and motility					-		-
ECs2677	fliF	flagellar MS-ring protein				-3.71524			-4.4531			-2.71205			Cellular processes	Chemotaxis and motility																		Bacterial chemotaxis and motility					-		-
ECs2678	fliG	flagellar motor switch protein G		2.84		-3.35972	2		-4.9657			-2.76056	2.23		Cellular processes	Chemotaxis and motility																		Bacterial chemotaxis and motility					-		-		-
ECs2679	fliH	flagellar assembly protein H				-3.36061			-4.32494			-3.21082			Cellular processes	Chemotaxis and motility																		Bacterial chemotaxis and motility					-		-
ECs2680	fliI	flagellum-specific ATP synthase	1.08027			-2.57939			-3.90718			-2.09837			Cellular processes	Chemotaxis and motility	Energy metabolism	ATP-proton motive force interconversion																Bacterial chemotaxis and motility					-		-
ECs2681	fliJ	flagellar biosynthesis chaperone	1.48805			-2.24536			-3.56631			-1.93842			Cellular processes	Chemotaxis and motility																		Bacterial chemotaxis and motility					-		-		-
ECs2682	fliK	flagellar hook-length control protein	1.09102			-2.6937			-4.05037			-2.48092			Cellular processes	Chemotaxis and motility																		Bacterial chemotaxis and motility					-		-
ECs2683	fliL	flagellar basal body-associated protein FliL		2		-3.57736			-5.13449			-2.77298			Cellular processes	Chemotaxis and motility																							-		-
ECs2684	fliM	flagellar motor switch protein FliM				-3.42308			-4.90997			-2.88718			Cellular processes	Chemotaxis and motility																		Bacterial chemotaxis and motility					-		-
ECs2685	fliN	flagellar motor switch protein FliN				-3.45027			-5.01741			-2.57269			Cellular processes	Chemotaxis and motility																		Bacterial chemotaxis and motility					-		-		-
ECs2686	fliO	flagellar biosynthesis protein FliO				-2.90403			-4.27111			-2.85797			Cellular processes	Chemotaxis and motility																		Bacterial chemotaxis and motility					-		-
ECs2687	fliP	flagellar biosynthesis protein FliP	1.40472			-1.95301			-3.18272			-2.00054			Cellular processes	Chemotaxis and motility																		Bacterial chemotaxis and motility					-		-
ECs2688	fliQ	flagellar biosynthesis protein FliQ	1.12508			-2.59675			-3.57362			-2.38658			Cellular processes	Chemotaxis and motility																		Bacterial chemotaxis and motility					-		-
ECs2689	fliR	flagellar biosynthesis protein FliR	2.32633			-1.76364			-2.49965			-1.94096			Cellular processes	Chemotaxis and motility																		Bacterial chemotaxis and motility					-		-
ECs2690	rcsA	transcriptional regulator for ctr capsule biosynthesis	1.70895									1.54281			Cell envelope	Biosynthesis and degradation of surface polysaccharides and lipopolysaccharides																							+		+	+	+				+
ECs2692	-	hypothetical protein ECs2692	1.47078						1.10676			1.14297			Unknown function																								+		+
ECs2693	yedP	mannosyl-3-phosphoglycerate phosphatase	1.21252						1.29546			1.18573			Central intermediary metabolism	Other																							+		+		+
ECs2694	yedQ	hypothetical protein ECs2694	1.02154			1.43536									Unknown function	General																							+		+		+
ECs2695	yodC	hypothetical protein ECs2695				1.16166			1.28552			1.49654			Hypothetical proteins	Conserved																				RpoS regulon			+		+						+
ECs2696	-	hypothetical protein ECs2696										1.07781			Hypothetical proteins	Conserved																							+
ECs2697	yedA	hypothetical protein ECs2697	1.94583			2.65017			2.22696			1.87493			Transport and binding proteins	Amino acids, peptides and amines																							+		+		+				+
ECs2701	-	hypothetical protein ECs2701	-1.49279			-2.06141			-2.14056			-2.24594			Hypothetical proteins	Conserved																							-		-
ECs2703	-	hypothetical protein ECs2703	1.30114			1.10152			1.36827			1.21685			Energy metabolism	Electron transport
ECs2705	hchA	chaperone protein HchA	-1.51788			-1.30859			-1.10162			-1.52804			Hypothetical proteins	Conserved																				RpoS regulon
ECs2706	yedV	putative 2-component sensor protein	2.36928			2.4339									Regulatory functions	Other
ECs2707	yedW	transcriptional regulatory protein YedW				1.0063						-1.15329			Regulatory functions	Other
ECs2709	yedY	putative sulfite oxidase subunit YedY							1.06056						Hypothetical proteins	Conserved																									+
ECs2714	-	hypothetical protein ECs2714	1.71886			1.95373									No Data	No Data																							-		-
ECs2752	-	hypothetical protein ECs2752	1.04193												Hypothetical proteins	Conserved
ECs2756	-	hypothetical protein ECs2756				1.80278			1.77376			1.58637			No Data	No Data
ECs2757	-	hypothetical protein ECs2757				1.99132			2.08492			1.26935			No Data	No Data
ECs2758	-	hypothetical protein ECs2758				2.17255			2.26272			1.26576			No Data	No Data
ECs2759	-	hypothetical protein ECs2759				2.53473			2.27928			1.19173			No Data	No Data
ECs2760	-	hypothetical protein ECs2760				2.36415			1.5498			1.34458			Unknown function
ECs2761	-	hypothetical protein ECs2761				2.54516			2.64015			1.01307			Hypothetical proteins	Conserved
ECs2762	-	putative phage replication protein				2.86475			2.9858			1.04384			Viral functions	General
ECs2763	-	hypothetical protein ECs2763				1.97725			2.13372						No Data	No Data
ECs2764	-	hypothetical protein ECs2764				2.42371						1.01593			Hypothetical proteins	Conserved
ECs2765	-	putative cell division control protein	1.28309			2.9695			2.49407			1.56434			Unknown function
ECs2766	-	putative repressor protein										1.22356			Unknown function
ECs2768	-	putative cell division inhibition protein	1.23322			1.28813			1.4708						Hypothetical proteins	Conserved
ECs2776	-	hypothetical protein ECs2776	1.74417			1.99647			1.42365			1.91812			Cellular processes	Pathogenesis																							+
ECs2776	-	hypothetical protein ECs2776	1.85065			2.142									Cellular processes	Pathogenesis																							+
ECs2778	-	shikimate transporter				1.00519									Transport and binding proteins	Amino acids, peptides and amines																											+
ECs2779	amn	AMP nucleosidase				1.16874			1.30793	2.55					Central intermediary metabolism	Other	Purines, pyrimidines, nucleosides, and nucleotides	Salvage of nucleosides and nucleotides																									+
ECs2780	yeeN	hypothetical protein ECs2780	-1.10314			-1.19895									Hypothetical proteins	Conserved																							-		-
ECs2784	nac	nitrogen assimilation transcriptional regulator				1.21477			1.60484			1.03855			Amino acid biosynthesis	Glutamate family	Regulatory functions	Other																					+		+
ECs2785	erfK	hypothetical protein ECs2785				1.57362			1.63786			1.22856			Unclassified	Role category not yet assigned																				RpoS regulon			+		+		+
ECs2786	cobT	nicotinate-nucleotide--dimethylbenzimidazole phosphoribosyltransferase				1.21012			1.05265						Biosynthesis of cofactors, prosthetic groups, and carriers	Biotin
ECs2788	cobU	adenosylcobinamide kinase/adenosylcobinamide-phosphate guanylyltransferase				1.28887									Biosynthesis of cofactors, prosthetic groups, and carriers	Heme, porphyrin, and cobalamin	Biosynthesis of cofactors, prosthetic groups, and carriers	Other
ECs2792	yoeA	hypothetical protein ECs2792	1.05747			1.90101			1.26846			1.14909			Transport and binding proteins	Cations and iron carrying compounds
ECs2792	yoeA	hypothetical protein ECs2792	1.38761			1.99619			1.10361						Transport and binding proteins	Cations and iron carrying compounds
ECs2800	-	hypothetical protein ECs2800										1.35515			No Data	No Data																									+
ECs2802	-	putative antirestriction protein				1.87346			1.33074			1.02935			Hypothetical proteins	Conserved																									+
ECs2807	yeeW	hypothetical protein ECs2807				1.11134			1.39523			1.74422			Hypothetical proteins	Conserved
ECs2808	-	hypothetical protein ECs2808	1.421			1.34027			1.00798			1.5433			Central intermediary metabolism	Other
ECs2811	sbmC	DNA gyrase inhibitor							1.20275						Unknown function	General																							+
ECs2814	yeeD	hypothetical protein ECs2814				-2.53563			-1.952						Energy metabolism	Electron transport																							-		-							+
ECs2815	-	putative transport system permease protein	-1.20529			-2.89603			-2.0481						Hypothetical proteins	Conserved																							-		-
ECs2816	yeeF	putative amino acid/amine transport protein	-1.4225			-3.00969			-2.02096						Regulatory functions	Other	Viral functions	General																							-	-	-
ECs2817	yeeY	putative transcriptional regulator LYSR-type	2.78829			2.78921			3.09155			2.49736			Regulatory functions	DNA interactions																							+		+
ECs2820	hisG	ATP phosphoribosyltransferase	1.11523			1.14242						1.26823			Amino acid biosynthesis	Histidine family																							+
ECs2821	hisD	histidinol dehydrogenase	1.30448			1.43548						1.31606			Amino acid biosynthesis	Histidine family																							+		+
ECs2822	hisC	histidinol-phosphate aminotransferase				1.22855						1.31798			Amino acid biosynthesis	Histidine family																							+		+
ECs2823	hisB	imidazole glycerol-phosphate dehydratase/histidinol phosphatase				1.2227				3.12		1.5822			Amino acid biosynthesis	Histidine family																							+		+
ECs2824	hisH	imidazole glycerol phosphate synthase subunit HisH				1.1015						1.21919			Amino acid biosynthesis	Histidine family																							+		+		+
ECs2825	hisA	1-(5-phosphoribosyl)-5-[(5-phosphoribosylamino)methylideneamino] imidazole-4-carboxamide isomerase				1.33765			1.08125			1.78102			Amino acid biosynthesis	Histidine family																							+		+	+
ECs2826	hisF	imidazole glycerol phosphate synthase subunit HisF										1.29137			Amino acid biosynthesis	Histidine family																							+	+	+			-
ECs2827	hisI	bifunctional phosphoribosyl-AMP cyclohydrolase/phosphoribosyl-ATP pyrophosphatase protein				1.10815						2.03231			Amino acid biosynthesis	Histidine family																							+				+
ECs2828	wzzB	regulator of length of O-antigen component of lipopolysaccharide chains		1.15											Cellular processes	Toxin production and resistance	Protein fate	Degradation of proteins, peptides, and glycopeptides
ECs2829	ugd	UDP-glucose 6-dehydrogenase	1.21588									1.07155			Purines, pyrimidines, nucleosides, and nucleotides	Sugar-nucleotide biosynthesis and conversions																							+	+	+	+	+				+
ECs2843	wbdO	putative glycosyl transferase				-1.08342									Cell envelope	Biosynthesis and degradation of surface polysaccharides and lipopolysaccharides																							-		-	-
ECs2844	wzy	O antigen polymerase		3.77			3.02			3.57			3.44		DNA metabolism	DNA replication, recombination, and repair	Transcription	DNA-dependent RNA polymerase	Transcription	Other																			-		-
ECs2846	galF	UTP--glucose-1-phosphate uridylyltransferase subunit GalF					-4.43								Regulatory functions	Protein interactions
ECs2847	-	putative UDP-galactose 4-epimerase	-1.15785	-2.03									-2.55		Energy metabolism	Sugars																										-
ECs2848	-	putative colanic acid biosynthesis protein										1.75824			Cell envelope	Biosynthesis and degradation of surface polysaccharides and lipopolysaccharides																							+		+
ECs2849	wcaL	putative colanic acid biosynthesis glycosyl transferase										1.23169			Cell envelope	Biosynthesis and degradation of surface polysaccharides and lipopolysaccharides																				Rcs regulon			+	+	+	+
ECs2850	wcaK	putative pyruvyl transferase										2.12098			Cell envelope	Biosynthesis and degradation of surface polysaccharides and lipopolysaccharides																				Rcs regulon			+	+	+	+
ECs2854	cpsB	mannose-1-phosphate guanyltransferase										1.3051			Purines, pyrimidines, nucleosides, and nucleotides	Sugar-nucleotide biosynthesis and conversions																				Rcs regulon			+	+	+
ECs2855	wcaI	putative glycosyl transferase										1.5011			Cell envelope	Biosynthesis and degradation of surface polysaccharides and lipopolysaccharides																				Rcs regulon			+	+	+	+
ECs2856	wcaH	GDP-mannose mannosyl hydrolase										1.99878			Cell envelope	Biosynthesis and degradation of surface polysaccharides and lipopolysaccharides																				Rcs regulon			+		+
ECs2857	wcaG	GDP-fucose synthetase chain A										2.20221			Cell envelope	Biosynthesis and degradation of surface polysaccharides and lipopolysaccharides																				Rcs regulon			+	+	+
ECs2858	gmd	GDP-D-mannose dehydratase										2.86785			Cell envelope	Biosynthesis and degradation of surface polysaccharides and lipopolysaccharides																				Rcs regulon			+	+	+	+
ECs2859	wcaF	putative colanic acid biosynthesis acetyltransferase WcaF										2.36618			Cell envelope	Biosynthesis and degradation of surface polysaccharides and lipopolysaccharides																				Rcs regulon			+		+
ECs2860	wcaE	putative glycosyl transferase										2.03181			Cell envelope	Biosynthesis and degradation of surface polysaccharides and lipopolysaccharides																				Rcs regulon			+	+	+		-
ECs2861	wcaD	putative colanic acid biosynthesis protein							1.23165			2.39713			Hypothetical proteins	Conserved																				Rcs regulon			+		+
ECs2865	wzc	tyrosine kinase							1.05776			2.39237			Cell envelope	Biosynthesis and degradation of surface polysaccharides and lipopolysaccharides																				Rcs regulon	RpoE regulon		+	+	+	+
ECs2867	wza	putative polysaccharide export protein	-1.05901									1.43038			Cell envelope	Biosynthesis and degradation of surface polysaccharides and lipopolysaccharides																							+	+	+	+
ECs2867	wza	putative polysaccharide export protein										1.5539			Cell envelope	Biosynthesis and degradation of surface polysaccharides and lipopolysaccharides																							+	+	+	+
ECs2869	-	hypothetical protein ECs2869				1.01895									Cellular processes	Pathogenesis	Mobile and extrachromosomal element functions	Prophage functions
ECs2871	asmA	putative assembly protein		3.07			2.31						2.42		Cell envelope	Biosynthesis and degradation of surface polysaccharides and lipopolysaccharides
ECs2873	udk	uridine kinase								-1.65					Purines, pyrimidines, nucleosides, and nucleotides	Salvage of nucleosides and nucleotides																									-	-	-
ECs2877	alkA	3-methyl-adenine DNA glycosylase II	1.66208			1.71734			1.45402			1.49243			DNA metabolism	DNA replication, recombination, and repair																							+		+
ECs2878	yegD	putative chaperone				-1.63904			-1.08472						Protein fate	Protein folding and stabilization
ECs2891	-	hypothetical protein ECs2891	-1.02787												Cell envelope	Other
ECs2892	yegS	lipid kinase							2.3648			2.42776			Hypothetical proteins	Conserved																				RpoS regulon			+		+		+
ECs2893	-	split galactitol utilization operon repressor	-1.61664			-2.09437			-1.45998						Regulatory functions	Other	Transcription	Transcription factors																							-
ECs2893	-	split galactitol utilization operon repressor	-1.17203			-1.89235			-1.34694						Regulatory functions	Other	Transcription	Transcription factors																							-
ECs2900	fbaB	fructose-bisphosphate aldolase				-1.02591						1.82595			Energy metabolism	Glycolysis/gluconeogenesis														Glycolysis	Gluconeogenesis					RpoS regulon			+		+		+
ECs2905	yegX	hypothetical protein ECs2905	1.29945												Unclassified	Role category not yet assigned
ECs2906	thiD	phosphomethylpyrimidine kinase	1.43344												Biosynthesis of cofactors, prosthetic groups, and carriers	Thiamine
ECs2907	thiM	hydroxyethylthiazole kinase	2.32019			1.32351			1.51098			1.37793			Biosynthesis of cofactors, prosthetic groups, and carriers	Thiamine
ECs2908	-	hypothetical protein ECs2908	1.06985									-1.24177			No Data	No Data																							-		-
ECs2909	-	hypothetical protein ECs2909	-1.42433			-1.42997			-1.1877			-1.95775			No Data	No Data																							-		-
ECs2910	-	putative outer membrane protein	-1.0624			-1.25742			-1.45821			-1.61502			No Data	No Data																							-		-
ECs2911	rcnR	hypothetical protein ECs2911	1.48445			1.92458			1.64695			1.07269			Energy metabolism	Electron transport
ECs2912	rcnA	nickel/cobalt efflux protein RcnA	1.29571			2.8068			1.67007						Hypothetical proteins	Conserved																							-		-
ECs2919	mrp	putative ATPase					-2.12						-2.87		Unknown function	General																										-
ECs2925	yehI	putative regulator	1.27138			1.64294									Hypothetical proteins	Conserved
ECs2935	yehS	hypothetical protein ECs2935					-4.98					1.52621			Hypothetical proteins	Conserved																											+
ECs2937	yehU	putative 2-component sensor protein				-1.15351									Regulatory functions	Other																											-
ECs2963	-	putative terminase large subunit				1.15969									Viral functions	General
ECs2964	-	hypothetical protein ECs2964				1.2638									No Data	No Data
ECs2973	stx1	Shiga toxin I subunit B precursor	-1.2394			-2.04529			-2.16518			-3.32654			Cellular processes	Toxin production and resistance																							-		-
ECs2974	stx1A	Shiga toxin I subunit A precursor				-1.77039			-2.2852			-2.77801			Cellular processes	Toxin production and resistance																							-		-
ECs2978	-	hypothetical protein ECs2978				1.70994			1.47845						Protein synthesis	Ribosomal proteins: synthesis and modification	Viral functions	General
ECs2979	-	hypothetical protein ECs2979				1.48575			1.23136						No Data	No Data
ECs2990	-	putative prophage repressor CI	1.38887			1.72784									Regulatory functions	Other
ECs2992	-	hypothetical protein ECs2992				1.24549									No Data	No Data																							-		-
ECs3011	-	hypothetical protein ECs3011				1.02992									No Data	No Data																							+		+
ECs3014	yohO	putative transcriptional regulator	1.76182			2.43418			1.35571						Regulatory functions	Other
ECs3015	yehW	putative transport system permease protein							1.43295						Transport and binding proteins	Amino acids, peptides and amines	Transport and binding proteins	Unknown substrate																					+		+		+
ECs3016	yehX	putative ATP-binding component of a transport system							1.56297			1.7716			Transport and binding proteins	Amino acids, peptides and amines	Transport and binding proteins	Unknown substrate																					+		+		+				+
ECs3017	yehY	putative transport system permease protein				1.19953			3.23579			1.691			Transport and binding proteins	Amino acids, peptides and amines																							+		+		+				+
ECs3018	yehZ	putative transport system permease protein							3.43229			2.46183	3.47		Transport and binding proteins	Amino acids, peptides and amines																							+		+	+	+				+
ECs3020	dld	D-lactate dehydrogenase							1.01687			1.32813			Central intermediary metabolism	Other	Energy metabolism	Electron transport	Energy metabolism	Fermentation	Energy metabolism	Glycolysis/gluconeogenesis	Energy metabolism	TCA cycle						Mix acid fermentation													+
ECs3021	pbpG	D-alanyl-D-alanine endopeptidase				-1.68817			-1.94187			-1.17086			Cell envelope	Biosynthesis and degradation of murein sacculus and peptidoglycan																							-		-
ECs3023	yohD	hypothetical protein ECs3023	1.81049			1.4226			1.25355			1.25415			Unknown function	General																							+		+		+
ECs3026	dusC	tRNA-dihydrouridine synthase C	-1.64648			-2.15039			-1.58076			-1.02631			Energy metabolism	Electron transport
ECs3035	cdd	cytidine deaminase	-1.40551			-1.56424									Purines, pyrimidines, nucleosides, and nucleotides	Salvage of nucleosides and nucleotides																											-
ECs3036	sanA	hypothetical protein ECs3036				-1.14784			-1.40217			-1.27313			Unknown function	General																									-		-	+
ECs3041	mglA	galactose/methyl galaxtoside transporter ATP-binding protein	-1.1393												Transport and binding proteins	Carbohydrates, organic alcohols, and acids
ECs3043	galS	DNA-binding transcriptional regulator GalS	1.88572			2.04412			2.16312			1.42645			Energy metabolism	Sugars	Regulatory functions	Other																					+		+
ECs3044	-	hypothetical protein ECs3044	1.08173			1.09975			1.03661			1.3386			Hypothetical proteins	Conserved																							+		+
ECs3046	yeiG	putative esterase	1.16614			1.70626			1.55426			1.3542			Central intermediary metabolism	Other	Fatty acid and phospholipid metabolism	Degradation																					+		+		+
ECs3047	cirA	colicin I receptor		2.89		-2.38053	2.14		-1.16471				2.82		Transport and binding proteins	Cations and iron carrying compounds																							+	+
ECs3048	lysP	lysine transporter	-1.19059			-1.58558						1.25657			Transport and binding proteins	Amino acids, peptides and amines
ECs3049	yeiE	putative DNA-binding transcriptional regulator	1.38732			1.15319									Regulatory functions	Other
ECs3059	fruA	fructose-specific PTS system IIBC component		1.14									2.08		Transport and binding proteins	Carbohydrates, organic alcohols, and acids
ECs3060	fruK	1-phosphofructokinase										1.06099			Energy metabolism	Glycolysis/gluconeogenesis																								-		-		+
ECs3061	fruB	bifunctional fructose-specific PTS IIA/HPr protein		1.18								1.44823	1.45		Transport and binding proteins	Carbohydrates, organic alcohols, and acids																												+
ECs3062	setB	sugar efflux transport protein							1.15615			1.6863			Transport and binding proteins	Carbohydrates, organic alcohols, and acids																							+
ECs3063	yeiP	elongation factor P	-1.53938			-2.13935			-1.26096						Protein synthesis	Translation factors																								-	-	-
ECs3065	yeiR	hypothetical protein ECs3065				-1.04615			-1.13909						Biosynthesis of cofactors, prosthetic groups, and carriers	Heme, porphyrin, and cobalamin
ECs3067	spr	putative outer membrane lipoprotein	1.18328									1.53524			Cell envelope	Other
ECs3068	rtn	hypothetical protein ECs3068	2.02022			1.68961			1.1389			1.51021			Mobile and extrachromosomal element functions	Prophage functions																							+				+	-
ECs3073	yejG	hypothetical protein ECs3073	3.07844	3.47		2.62872			2.21037			2.36319			Hypothetical proteins	Conserved																											+
ECs3078	ndpA	nucleoid-associated protein NdpA	-1.17368												Hypothetical proteins	Conserved
ECs3080	yejM	putative sulfatase		1.83			2.32			1.77			3.38		Central intermediary metabolism	Sulfur metabolism
ECs3081	yejO	putative ATP-binding component of a transport system				1.21843			1.10705						Hypothetical proteins	Conserved
ECs3081	yejO	putative ATP-binding component of a transport system				1.62134									Hypothetical proteins	Conserved
ECs3083	ccmH	CcmH precursor				-1.27423			-1.1329			-1.54101			Energy metabolism	Electron transport																									-		-
ECs3084	dsbE	DsbE				-1.68426			-1.78087			-1.59486			Protein fate	Protein folding and stabilization
ECs3085	-	cytochrome c-type biogenesis protein				-1.30109			-1.5876			-1.7148			Energy metabolism	Electron transport
ECs3086	ccmE	cytochrome c-type biogenesis protein CcmE	-1.35947			-1.93197			-2.13648			-2.29862			Energy metabolism	Electron transport																							-		-
ECs3087	ccmD	heme exporter protein C	-1.29196			-1.60666			-1.42715			-1.76021			Cellular processes	Other
ECs3088	ccmC	heme exporter protein C				-1.38417			-1.46865			-1.50505			Cellular processes	Other	Energy metabolism	Electron transport	Transport and binding proteins	Other																			-		-
ECs3089	ccmB	heme exporter protein B							-1.04794			-1.02218			Protein fate	Protein and peptide secretion and trafficking	Transport and binding proteins	Other																									-
ECs3091	napC	cytochrome c-type protein NapC							-1.01946						Energy metabolism	Electron transport																							-		-
ECs3092	napB	citrate reductase cytochrome c-type subunit				-1.18727						-1.33282			Energy metabolism	Electron transport																							-		-
ECs3093	napH	quinol dehydrogenase membrane component										-1.2993			Energy metabolism	Electron transport																							-
ECs3094	napG	quinol dehydrogenase periplasmic component				-1.16366						-1.04083			Energy metabolism	Electron transport																							-
ECs3098	eco	ecotin	-1.09017			-1.62582			-1.35666						Hypothetical proteins	Conserved																											+
ECs3099	mqo	malate:quinone oxidoreductase	1.80892			2.04435			1.7428			1.94889			Energy metabolism	TCA cycle														TCA cycle and glyoxylate bypass									+		+
ECs3100	yojI	multidrug transporter membrane component/ATP-binding component		2.47			3.12			2.83			2.88		Transport and binding proteins	Amino acids, peptides and amines	Transport and binding proteins	Unknown substrate
ECs3103	yojL	thiamine biosynthesis lipoprotein ApbE					2.32								Biosynthesis of cofactors, prosthetic groups, and carriers	Thiamine																									-
ECs3104	ompC	outer membrane porin protein C					1.54						2.2		Unknown function																					RpoE regulon	CpxRA regulon					-			+		+
ECs3105	yojN	phosphotransfer intermediate protein in two-component regulatory system with RcsBC		2.94			1.86			2.14			2.17		Unclassified	Role category not yet assigned																											+
ECs3106	rcsB	transcriptional regulator RcsB							1.06655			1.27278			Cell envelope	Biosynthesis and degradation of surface polysaccharides and lipopolysaccharides	Regulatory functions	Other																								+	+
ECs3107	rcsC	hybrid sensory kinase in two-component regulatory system with RcsB and YojN		2.05											Unclassified	Role category not yet assigned																							+		+		+
ECs3117	nrdA	ribonucleotide-diphosphate reductase subunit alpha	-1.56357			-2.62839			-2.29594	-1.03		-1.75755			Purines, pyrimidines, nucleosides, and nucleotides	2'-Deoxyribonucleotide metabolism																											-
ECs3118	nrdB	ribonucleotide-diphosphate reductase subunit beta	-1.2971			-2.65048			-2.10547			-1.58095			Purines, pyrimidines, nucleosides, and nucleotides	2'-Deoxyribonucleotide metabolism																										-
ECs3119	yfaE	2Fe-2S ferredoxin YfaE				-1.97368			-1.87453						Energy metabolism	Electron transport																											-
ECs3134	-	hypothetical protein ECs3134							1.0089						Transport and binding proteins	Amino acids, peptides and amines	Transport and binding proteins	Unknown substrate
ECs3138	-	hypothetical protein ECs3138				-1.26462			-1.10095						Hypothetical proteins	Conserved																							-		-
ECs3142	yfbF	undecaprenyl phosphate 4-deoxy-4-formamido-L-arabinose transferase							1.25479						Cell envelope	Biosynthesis and degradation of surface polysaccharides and lipopolysaccharides																							+
ECs3144	yfbH	hypothetical protein ECs3144							1.41766						Hypothetical proteins	Conserved																							+		+
ECs3149	menC	O-succinylbenzoate synthase				-1.70983									Biosynthesis of cofactors, prosthetic groups, and carriers	Menaquinone and ubiquinone
ECs3150	menB	naphthoate synthase	-1.06038			-1.6172									Biosynthesis of cofactors, prosthetic groups, and carriers	Menaquinone and ubiquinone
ECs3152	menD	2-succinyl-5-enolpyruvyl-6-hydroxy-3-cyclohexene-1-carboxylate synthase										-1.04296			Biosynthesis of cofactors, prosthetic groups, and carriers	Menaquinone and ubiquinone
ECs3153	-	menaquinone-specific isochorismate synthase					2.42								Biosynthesis of cofactors, prosthetic groups, and carriers	Menaquinone and ubiquinone
ECs3154	elaB	protein elaB							2.90122			1.96807	3.28		Unknown function	General																				RpoS regulon			+	+	+	+	+				+
ECs3160	nuoN	NADH dehydrogenase subunit N							-1.83409						Energy metabolism	Electron transport
ECs3161	nuoM	NADH dehydrogenase subunit M				-1.24927			-2.13919						Energy metabolism	Aerobic	Energy metabolism	Electron transport																Oxidative phosphorylation
ECs3162	nuoL	NADH dehydrogenase subunit L				-1.47216			-1.60331				2.16		Energy metabolism	Aerobic	Energy metabolism	Electron transport																Oxidative phosphorylation
ECs3163	nuoK	NADH dehydrogenase subunit K				-1.68158			-1.62477						Energy metabolism	Aerobic	Energy metabolism	Electron transport																Oxidative phosphorylation
ECs3164	nuoJ	NADH dehydrogenase subunit J				-1.43019			-1.55414						Energy metabolism	Aerobic	Energy metabolism	Electron transport																Oxidative phosphorylation
ECs3165	nuoI	NADH dehydrogenase subunit I		3.48		-1.5395	3.4		-1.37495	2.83			3.68		Energy metabolism	Aerobic	Energy metabolism	Electron transport																Oxidative phosphorylation
ECs3166	nuoH	NADH dehydrogenase subunit H				-1.60587			-1.36215						Energy metabolism	Aerobic	Energy metabolism	Electron transport																Oxidative phosphorylation
ECs3167	nuoG	NADH dehydrogenase subunit G											1.83		Energy metabolism	Electron transport																		Oxidative phosphorylation
ECs3168	nuoF	NADH dehydrogenase I subunit F	-1.22102	1.58		-2.20074	1.63			1.34			2.38		Energy metabolism	Aerobic	Energy metabolism	Electron transport																Oxidative phosphorylation						-		-
ECs3169	nuoE	NADH dehydrogenase subunit E				-1.85638	2.3						1.99		Energy metabolism	Aerobic	Energy metabolism	Electron transport																Oxidative phosphorylation
ECs3170	nuoC	bifunctional NADH:ubiquinone oxidoreductase subunit C/D	-1.19638	2.96		-1.67588	2.82			2.79			3.42		Energy metabolism	Aerobic	Energy metabolism	Electron transport																Oxidative phosphorylation
ECs3171	nuoB	NADH dehydrogenase subunit B	-1.35086			-1.65071				2.08			2.55		Energy metabolism	Aerobic	Energy metabolism	Electron transport																Oxidative phosphorylation
ECs3172	nuoA	NADH dehydrogenase subunit A				-1.08768									Energy metabolism	Electron transport																		Oxidative phosphorylation
ECs3174	-	aminotransferase AlaT							-1.29569			-1.79492	-3.09		Amino acid biosynthesis	Aspartate family	Unknown function	General																					-	-		-	-
ECs3176	yfbS	putative transport protein	1.46492			1.63304			1.09843						Transport and binding proteins	Anions																							+				+
ECs3180	ackA	acetate kinase				-1.08802			-1.84427			-2.78917			Central intermediary metabolism	Other	Energy metabolism	Fermentation												Mix acid fermentation										-		-	-		+
ECs3181	pta	phosphate acetyltransferase				-1.2763			-1.94893			-2.60205			Unclassified	Role category not yet assigned														Mix acid fermentation										-		-	-
ECs3186	yfcG	glutathione S-transferase							1.30264						Unclassified	Role category not yet assigned																									+		+				+
ECs3187	folX	D-erythro-7,8-dihydroneopterin triphosphate 2'-epimerase	-1.36001			-1.22101			-1.36346			-1.56107			Biosynthesis of cofactors, prosthetic groups, and carriers	Folic acid																							-		-
ECs3189	yfcI	hypothetical protein ECs3189				1.13554			1.77666						Hypothetical proteins	Conserved
ECs3191	hisM	histidine transport system membrane protein M				1.15915									Transport and binding proteins	Amino acids, peptides and amines
ECs3194	argT	lysine-, arginine-, ornithine-binding periplasmic protein	1.8752			2.12562			1.43298						Transport and binding proteins	Amino acids, peptides and amines																									+		+
ECs3199	folC	bifunctional folylpolyglutamate synthase/ dihydrofolate synthase										1.23018			Biosynthesis of cofactors, prosthetic groups, and carriers	Folic acid																										-
ECs3210	-	putative transporting ATPase				1.22934									Hypothetical proteins	Conserved
ECs3211	yfcA	hypothetical protein ECs3211		2.71			3.52			3.03			4.1		Unclassified	Role category not yet assigned
ECs3225	yfcY	3-ketoacyl-CoA thiolase				1.17911									Fatty acid and phospholipid metabolism	Degradation														Fatty acid ?-oxidation I
ECs3227	fadL	long-chain fatty acid outer membrane transporter				-2.25146			-2.54522						Transport and binding proteins	Carbohydrates, organic alcohols, and acids																									-
ECs3228	-	hypothetical protein ECs3228	2.26826			1.21615						1.1427			Hypothetical proteins	Conserved																									-
ECs3229	vacJ	lipoprotein precursor	-1.33972			-1.70677			-1.00428						Cell envelope	Other
ECs3231	intC	putative prophage Sf6-like integrase				-1.13198									Mobile and extrachromosomal element functions	Prophage functions	Viral functions	General																					-		-		-
ECs3236	-	putativa replication protein	1.85338			1.32687									No Data	No Data
ECs3240	-	putative resolvase				-1.46899									Mobile and extrachromosomal element functions	Transposon functions																									-
ECs3241	-	galactoside permease	1.19256												Transport and binding proteins	Carbohydrates, organic alcohols, and acids
ECs3248	evgA	DNA-binding transcriptional activator EvgA	1.43973			1.65259			1.40445						Transcription	Other																									-
ECs3249	evgS	hybrid sensory histidine kinase in two-component regulatory system with EvgA	2.33138			2.80069			1.1384			1.30243			Transcription	Other
ECs3252	yfdV	putative transporter YfdV							1.34202						Hypothetical proteins	Conserved
ECs3254	frc	formyl-coenzyme A transferase	-1.09031												Unclassified	Role category not yet assigned
ECs3256	-	hypothetical protein ECs3256	1.8956			1.3746			2.06442						Cell envelope	Other
ECs3258	ddg	lipid A biosynthesis palmitoleoyl acyltransferase	4.25249			4.39936			3.02137			2.71471			Cellular processes	Adaptations to atypical conditions																				RpoE regulon			+		+		+	-			+
ECs3260	ypdA	putative sensor protein				-1.14158	1.8		-1.551	1.81			1.71		Regulatory functions	Other																									-
ECs3261	ypdB	putative 2-component transcriptional regulator				-1.35077			-1.64888			-1.32379			Cell envelope	Surface structures																									-
ECs3262	-	putative ARAC-type regulatory protein	1.37251												Regulatory functions	DNA interactions
ECs3271	mntH	manganese transport protein MntH	1.13428												Transport and binding proteins	Cations and iron carrying compounds																									+		+
ECs3272	nupC	permease of transport system for 3 nucleosides	-1.73943			-2.425			-2.49157			-1.61232			Transport and binding proteins	Nucleosides, purines and pyrimidines																							-		-			+
ECs3273	yfeA	hypothetical protein ECs3273	1.47757	2.14			2.08		1.05097	1.6			2.63		Viral functions	General																									-
ECs3274	yfeC	hypothetical protein ECs3274	2.70776			2.62737			1.62065			1.51168			Cell envelope	Other	Cell envelope	Surface structures																					+		+		+
ECs3275	yfeD	hypothetical protein ECs3275	3.75979			2.92905			1.35664			2.21695			Hypothetical proteins	Conserved																							+		+		+
ECs3277	-	putative transposase TnA	2.58553			2.49497			2.48547			1.65149			Mobile and extrachromosomal element functions	Transposon functions
ECs3278	gltX	glutamyl-tRNA synthetase	-1.20145			-1.92264			-1.5438						Protein synthesis	tRNA aminoacylation
ECs3279	-	hypothetical protein ECs3279	2.26375			2.06811			1.06374						No Data	No Data																							-		-
ECs3281	yfeR	hypothetical protein ECs3281							-1.11617						Hypothetical proteins	Conserved																							-		-
ECs3282	yfeH	putative cytochrome oxidase				-1.15709									Transport and binding proteins	Amino acids, peptides and amines
ECs3284	zipA	cell division protein ZipA		2.1			2.02			1.91			2.2		Cellular processes	Cell division
ECs3285	cysZ	putative sulfate transport protein CysZ	-1.07486			-1.06245									Transport and binding proteins	Anions
ECs3286	cysK	cysteine synthase A	-2.35131			-1.93192						1.07493			Amino acid biosynthesis	Serine family																								-		-		+				+
ECs3287	ptsH	phosphohistidinoprotein-hexose phosphotransferase component of PTS system (Hpr)	-1.49997			-1.83934			-1.32995						Transport and binding proteins	Carbohydrates, organic alcohols, and acids																										-
ECs3288	ptsI	phosphoenolpyruvate-protein phosphotransferase	-1.24702			-1.98893			-1.86148						Transport and binding proteins	Carbohydrates, organic alcohols, and acids																										-
ECs3290	pdxK	pyridoxal kinase	-1.12651						-1.07125						Biosynthesis of cofactors, prosthetic groups, and carriers	Pyridoxine																											-
ECs3291	yfeK	hypothetical protein ECs3291	2.24188			1.75762									Hypothetical proteins	Conserved																				RpoE regulon
ECs3292	cysM	cysteine synthase B							-1.39369			1.94729	-2.54		Amino acid biosynthesis	Serine family																								-		-
ECs3293	cysA	sulfate/thiosulfate transporter subunit	-1.83511	3.14		-2.3102	3.32		-2.05838			1.44411	2.62		Transport and binding proteins	Anions
ECs3294	-	sulfate/thiosulfate transporter permease subunit	-1.77241			-2.00287			-1.90154			1.12635			Transport and binding proteins	Anions
ECs3295	cysU	sulfate/thiosulfate transporter subunit	-1.49786			-1.71359			-1.80891			1.64058			Transport and binding proteins	Anions
ECs3296	cysP	thiosulfate transporter subunit	-3.56631			-3.54111			-3.28667						Transport and binding proteins	Anions																										-	-
ECs3299	murQ	N-acetylmuramic acid-6-phosphate etherase	-1.13401			-1.12889						-1.09397			Unknown function	General																									-
ECs3303	-	hypothetical protein ECs3303	1.5193			1.75501			1.14175						Cell envelope	Other
ECs3312	eutB	ethanolamine ammonia-lyase heavy chain	-1.01169												Fatty acid and phospholipid metabolism	Biosynthesis
ECs3325	maeB	malic enzyme											1.96		Energy metabolism	Other														Gluconeogenesis										+	+		+
ECs3326	talA	transaldolase A							2.89552			1.2728			Energy metabolism	Pentose phosphate pathway														Pentose phosphate pathway						RpoS regulon			+		+	+	+				+
ECs3327	tktB	transketolase							2.8856			1.34683			Energy metabolism	Pentose phosphate pathway														Pentose phosphate pathway						RpoS regulon			+	+	+	+	+				+
ECs3328	ypfG	hypothetical protein ECs3328										1.12015			Hypothetical proteins	Conserved																									+
ECs3333	yffB	hypothetical protein ECs3333					2.82					-1.41016			Hypothetical proteins	Conserved																							-	-	-	-
ECs3339	-	lipoprotein		1.47											Cell envelope	Other																				RpoE regulon						-
ECs3341	gcvR	glycine cleavage system transcriptional repressor							1.06012						Regulatory functions	Other																											+
ECs3343	hyfA	hydrogenase 4 Fe-S subunit				1.06542			1.0057						Energy metabolism	Electron transport
ECs3352	-	putative protein processing element							1.01036						Energy metabolism	Electron transport
ECs3355	perM	putative permease		3.24			2.93						3.26		Unknown function	General																											+
ECs3356	yfgC	hypothetical protein ECs3356				1.75165									Protein fate	Degradation of proteins, peptides, and glycopeptides																				RpoE regulon
ECs3357	-	putative oxidoreductase											3.22		Cellular processes	Detoxification																				RpoE regulon
ECs3358	hda	DNA replication initiation factor	1.56338									1.0006			Hypothetical proteins	Conserved
ECs3359	uraA	uracil transporter	-1.41164			-2.43789			-1.29627						Transport and binding proteins	Amino acids, peptides and amines																							-		-		-
ECs3360	upp	uracil phosphoribosyltransferase	-2.50423			-2.90485			-1.38182						Purines, pyrimidines, nucleosides, and nucleotides	Salvage of nucleosides and nucleotides																							-	-	-	-	-
ECs3363	ppk	polyphosphate kinase											2.1		Central intermediary metabolism	Phosphorus compounds																		Oxidative phosphorylation									+
ECs3365	yfgF	putative cytochrome C-type biogenesis protein	1.09575												Unclassified	Role category not yet assigned
ECs3367	yfgH	putative outer membrane lipoprotein	2.29035			1.87576									Cell envelope	Other																											+
ECs3370	guaB	inosine 5'-monophosphate dehydrogenase	-2.61513			-4.11114			-2.43793			-1.7714			Purines, pyrimidines, nucleosides, and nucleotides	Purine ribonucleotide biosynthesis																							-	-	-		-
ECs3372	-	hypothetical protein ECs3372	1.63503			1.0002						1.08435			Hypothetical proteins	Conserved
ECs3374	-	outer membrane protein assembly complex subunit YfgL		1.92			1.44						1.64		DNA metabolism	Restriction/modification	Energy metabolism	Methanogenesis	Protein fate	Degradation of proteins, peptides, and glycopeptides
ECs3375	-	hypothetical protein ECs3375		2.51			2.08			2.19			2.23		Hypothetical proteins	Conserved																										-
ECs3379	rlmN	hypothetical protein ECs3379				-1.49366									Hypothetical proteins	Conserved
ECs3380	ndk	nucleoside diphosphate kinase	-1.85622			-2.82398			-1.17002						Purines, pyrimidines, nucleosides, and nucleotides	Nucleotide and nucleoside interconversions																									-	-	+
ECs3381	-	putative polyferredoxin	1.17439			1.11294			1.06499						Energy metabolism	Methanogenesis
ECs3381	-	putative polyferredoxin	1.34875			1.15242									Energy metabolism	Methanogenesis
ECs3382	-	putative anaerobic dimethyl sulfoxide reductase chain C				1.42921						1.19067			Biosynthesis of cofactors, prosthetic groups, and carriers	Biotin	Energy metabolism	Anaerobic	Protein fate	Protein modification and repair	Regulatory functions	Other
ECs3384	-	putative anaerobic dimethyl sulfoxide reductase chain A precursor				1.03696									Biosynthesis of cofactors, prosthetic groups, and carriers	Biotin
ECs3387	sseA	3-mercaptopyruvate sulfurtransferase	-1.32177												Central intermediary metabolism	Sulfur metabolism																												+
ECs3399	suhB	inositol monophosphatase				-1.5086									Central intermediary metabolism	Other																								-		-
ECs3400	yhfR	hypothetical protein ECs3400	1.93324												Hypothetical proteins	Conserved																							+		+
ECs3401	csiE	stationary phase inducible protein CsiE	1.687						1.03525						Regulatory functions	Other	Unknown function	General																					+		+		+				+
ECs3403	hcaR	DNA-binding transcriptional regulator HcaR				1.15358									Regulatory functions	Other
ECs3418	hmpA	nitric oxide dioxygenase	-1.32451			-1.54896			-1.26677			-1.27223			Central intermediary metabolism	Other	Energy metabolism	Electron transport																									-
ECs3419	glnB	nitrogen regulatory protein P-II 1										1.32651			Regulatory functions	Protein interactions
ECs3423	purL	phosphoribosylformylglycinamidine synthase								-1.41					Purines, pyrimidines, nucleosides, and nucleotides	Purine ribonucleotide biosynthesis																								-		-
ECs3424	yfhD	putative transglycosylase				-1.54888			-1.09605						Transport and binding proteins	Unknown substrate																									-
ECs3427	yfhH	putative DNA-binding transcriptional regulator				-1.05803			-1.37726			-1.06434			Regulatory functions	DNA interactions
ECs3436	rseC	SoxR reducing system protein RseC	1.68677			2.23448			1.03123						Regulatory functions	Other																				RpoE regulon
ECs3437	rseB	periplasmic negative regulator of sigmaE	1.84929			2.02709									Regulatory functions	Other																				RpoE regulon
ECs3438	rseA	anti-RNA polymerase sigma factor SigE	1.90962			1.78381	3.3		1.10167						Regulatory functions	Other	Transcription	Transcription factors																		RpoE regulon							+			+
ECs3439	rpoE	RNA polymerase sigma factor RpoE	2.13254			1.81125									Transcription	Transcription factors														Sigma factor						RpoE regulon							+			+
ECs3441	yfiC	hypothetical protein ECs3441	1.71084												Hypothetical proteins	Conserved																											+
ECs3442	srmB	ATP-dependent RNA helicase SrmB								1.67			1.68		Transcription	Transcription factors
ECs3443	yfiE	putative transcriptional regulator LYSR-type	1.83296			1.43033			1.25719						Regulatory functions	Other
ECs3447	yfiF	putative methyltransferase										1.80073			Protein synthesis	tRNA and rRNA base modification																								-	-	-	+
ECs3453	yfiM	hypothetical protein ECs3453	1.23386												Cell envelope	Other
ECs3454	kgtP	alpha-ketoglutarate transporter	2.99343			2.25884						1.36193			Transport and binding proteins	Carbohydrates, organic alcohols, and acids																							+		+		+	-
ECs3455	clpB	protein disaggregation chaperone	-1.57184			-1.04631						-1.21023			Protein fate	Degradation of proteins, peptides, and glycopeptides																				RpoH regulon				-		-			+
ECs3458	yfiO	outer membrane protein assembly complex subunit YfiO		2.72			3.03			1.97		1.04687	2.83		Cell envelope	Other																				RpoE regulon
ECs3459	-	hypothetical protein ECs3459	1.21794			1.01165			1.00224			1.2445			Unknown function
ECs3460	yfiA	translation inhibitor protein RaiA	2.39423			3.11225	1.93		3.36828	2.28		2.20632			Protein synthesis	Translation factors																									+	-						+
ECs3462	pheA	bifunctional chorismate mutase/prephenate dehydratase				1.17715									Amino acid biosynthesis	Aromatic amino acid family
ECs3465	yfiL	hypothetical protein ECs3465							1.34184						Cell envelope	Other																				RpoS regulon			+		+
ECs3466	yfiR	hypothetical protein ECs3466	1.12391			1.31755			1.19554						Hypothetical proteins	Conserved
ECs3467	yfiN	hypothetical protein ECs3467				1.19139									Unclassified	Role category not yet assigned
ECs3468	yfiB	putative outer membrane lipoprotein				1.12169			1.54117						Regulatory functions	Other	Viral functions	General
ECs3474	-	hypothetical protein ECs3474							-1.07961			-1.17195			Hypothetical proteins	Conserved
ECs3475	-	hypothetical protein ECs3475							-1.14807			-1.06193			Unclassified	Role category not yet assigned																									-
ECs3476	grpE	heat shock protein GrpE	-1.28536			-1.5933									Protein fate	Protein folding and stabilization																				RpoH regulon
ECs3480	yfjF	hypothetical protein ECs3480										-1.13765			Hypothetical proteins	Conserved																							-		-		-
ECs3485	-	chaperone-like protein				-1.04806									Unknown function																										-
ECs3499	-	hypothetical protein ECs3499	1.42441			1.139			1.16415						No Data	No Data
ECs3506	-	lipoprotein	1.44784			1.61026			1.11154						No Data	No Data
ECs3507	-	hypothetical protein ECs3507				1.12651			1.71002			1.74977			Hypothetical proteins	Conserved																									-
ECs3507	-	hypothetical protein ECs3507				1.709			1.08934						Hypothetical proteins	Conserved																									-
ECs3508	-	hypothetical protein ECs3508				1.24613									No Data	No Data
ECs3509	-	hypothetical protein ECs3509	1.05261			1.42984			1.64529			1.12551			No Data	No Data
ECs3509	-	hypothetical protein ECs3509				1.61037			1.56172						No Data	No Data
ECs3510	-	hypothetical protein ECs3510				1.12842			2.42008			1.02028			No Data	No Data
ECs3510	-	hypothetical protein ECs3510				1.5975			1.38228						No Data	No Data
ECs3511	-	hypothetical protein ECs3511	1.03908			2.01429			3.00852			1.29444			DNA metabolism	DNA replication, recombination, and repair
ECs3512	-	putative site specific recombinase							1.51839						DNA metabolism	DNA replication, recombination, and repair
ECs3514	-	hypothetical protein ECs3514							1.04499						No Data	No Data
ECs3517	-	hypothetical protein ECs3517				1.09888									Hypothetical proteins	Conserved
ECs3520	csiD	hypothetical protein ECs3520							1.02745						Hypothetical proteins	Conserved																									+
ECs3523	gabT	4-aminobutyrate aminotransferase	-1.01791									1.04199			Central intermediary metabolism	Other																							+		+		+
ECs3524	gabP	gamma-aminobutyrate transporter							1.56959						Unclassified	Role category not yet assigned																				RpoS regulon					+		+				+
ECs3526	-	LysM domain/BON superfamily protein							1.97626						Unclassified	Role category not yet assigned																									+
ECs3527	yqaE	hypothetical protein ECs3527							1.20377						Energy metabolism	Electron transport
ECs3528	ygaV	hypothetical protein ECs3528	1.39875			1.94272									Regulatory functions	DNA interactions
ECs3529	ygaP	hypothetical protein ECs3529	1.02565	4.41		1.76067	4.51			4.9			4.84		Hypothetical proteins	Conserved
ECs3530	stpA	DNA binding protein, nucleoid-associated	-3.9693			-4.40143			-4.57923	-2.37		-5.15609			DNA metabolism	DNA replication, recombination, and repair	No Data	No Data																					-	-	-	-	-
ECs3531	ygaW	hypothetical protein ECs3531										1.27322			Hypothetical proteins	Conserved																											+
ECs3532	ygaC	hypothetical protein ECs3532				1.23711			1.46546						Cell envelope	Other	Cell envelope	Surface structures																					+		+		-
ECs3533	ygaM	hypothetical protein ECs3533				1.16684			3.61581			2.40759	4.61		Hypothetical proteins	Conserved																				RpoS regulon			+		+	+	+				+
ECs3536	nrdH	glutaredoxin-like protein	-1.53195			-1.77157			-1.88564			-1.56973			Biosynthesis of cofactors, prosthetic groups, and carriers	Glutathione and analogs																							+		+
ECs3537	nrdI	ribonucleotide reductase stimulatory protein	-1.67981			-1.86197			-2.06153			-1.89341			Purines, pyrimidines, nucleosides, and nucleotides	2'-Deoxyribonucleotide metabolism																							+		+		+
ECs3538	nrdE	ribonucleotide-diphosphate reductase subunit alpha	-1.32907			-1.38788			-1.32083			-1.37546			Purines, pyrimidines, nucleosides, and nucleotides	2'-Deoxyribonucleotide metabolism																							+		+
ECs3539	nrdF	ribonucleotide-diphosphate reductase subunit beta				-1.12693			-1.36382			-1.42407			Purines, pyrimidines, nucleosides, and nucleotides	2'-Deoxyribonucleotide metabolism																							+		+
ECs3540	proV	glycine betaine transporter ATP-binding subunit	2.7206			2.2836	2.77		1.22434	2.59			3		Transport and binding proteins	Amino acids, peptides and amines																							+	+	+	+	+	-			+
ECs3541	proW	glycine betaine transporter membrane protein	2.08312			2.24768			1.62324	2.84			2.74		Transport and binding proteins	Amino acids, peptides and amines																							+	+	+			-
ECs3542	proX	glycine betaine transporter periplasmic subunit	2.14343	-3.81		2.73022			2.62934			1.05815	-3.81		Transport and binding proteins	Amino acids, peptides and amines																							+	+	+			-		+
ECs3543	ygaY	putative transport protein	2.70129			2.7019			1.44591						Transport and binding proteins	Amino acids, peptides and amines	Transport and binding proteins	Unknown substrate																							+
ECs3543	ygaY	putative transport protein	3.43765			3.1223			1.50573						Transport and binding proteins	Amino acids, peptides and amines	Transport and binding proteins	Unknown substrate																							+
ECs3553	csrA	carbon storage regulator								3.11			3.01		Energy metabolism	Glycolysis/gluconeogenesis	Regulatory functions	RNA interactions
ECs3554	alaS	alanyl-tRNA synthetase				-1.22902									Protein synthesis	tRNA aminoacylation																										-
ECs3555	recX	recombination regulator RecX	1.0025						1.01626			1.04307			Regulatory functions	Other																							+		+
ECs3556	recA	recombinase A											-1.19		DNA metabolism	DNA replication, recombination, and repair																				RpoH regulon
ECs3563	srlR	DNA-bindng transcriptional repressor SrlR	-1.36582												Energy metabolism	Sugars																												+
ECs3565	norR	anaerobic nitric oxide reductase transcription regulator	-1.06567												Regulatory functions	Other
ECs3589	mutS	DNA mismatch repair protein MutS	-1.15009	-1.63		-1.85059	-1.41		-1.69456	-2.4		-1.83817	-2.46		DNA metabolism	DNA replication, recombination, and repair																							-	-	-	-	-
ECs3595	rpoS	RNA polymerase sigma factor RpoS				1.23876			1.31414			1.44961			DNA metabolism	DNA replication, recombination, and repair	Transcription	DNA-dependent RNA polymerase	Transcription	Other										Sigma factor											+	+	+				+
ECs3595	rpoS	RNA polymerase sigma factor RpoS				1.5767			1.33778						DNA metabolism	DNA replication, recombination, and repair	Transcription	DNA-dependent RNA polymerase	Transcription	Other										Sigma factor											+	+	+				+
ECs3596	nlpD	lipoprotein NlpD		2.64									2.13		Cell envelope	Other																							+		+		+	-			+
ECs3599	truD	tRNA pseudouridine synthase D					-3.9								Protein synthesis	tRNA and rRNA base modification
ECs3604	cysC	adenylylsulfate kinase				-1.53064			-1.7319						Central intermediary metabolism	Sulfur metabolism
ECs3605	cysN	sulfate adenylyltransferase subunit 1	-1.59843			-1.90087			-2.18294						Central intermediary metabolism	Sulfur metabolism
ECs3606	cysD	sulfate adenylyltransferase subunit 2	-2.3986			-2.9952			-2.84242						Central intermediary metabolism	Sulfur metabolism																								-		-	-
ECs3608	-	hypothetical protein ECs3608							1.07617						Hypothetical proteins	Conserved
ECs3614	-	hypothetical protein ECs3614							1.05092						No Data	No Data
ECs3617	cysH	phosphoadenosine phosphosulfate reductase	-1.27958			-2.01055			-2.01244			1.63343			Unclassified	Role category not yet assigned
ECs3618	cysI	sulfite reductase subunit beta	-1.50244			-2.41679			-2.40983			1.28818			Central intermediary metabolism	Sulfur metabolism																										-
ECs3619	cysJ	sulfite reductase subunit alpha	-2.28926			-2.43671			-2.6422						Central intermediary metabolism	Sulfur metabolism																								-		-
ECs3620	ygcM	putative 6-pyruvoyl tetrahydrobiopterin synthase				-2.48168			-1.35037						Biosynthesis of cofactors, prosthetic groups, and carriers	Other
ECs3621	ygcN	hypothetical protein ECs3621							-1.04297						Hypothetical proteins	Conserved
ECs3639	eno	phosphopyruvate hydratase				-1.21595									Energy metabolism	Glycolysis/gluconeogenesis														Glycolysis	Gluconeogenesis
ECs3640	pyrG	CTP synthetase											-1.15		Purines, pyrimidines, nucleosides, and nucleotides	Pyrimidine ribonucleotide biosynthesis																								-		-
ECs3646	barA	hybrid sensory histidine kinase BarA		1.66			2.02			1.67			2.52		Regulatory functions	Other
ECs3651	yqcB	tRNA pseudouridine synthase C	-1.80972			-3.0351			-1.73403			-1.06573			Protein synthesis	tRNA and rRNA base modification
ECs3652	-	hypothetical protein ECs3652	-1.59672			-2.95527			-1.51516						Hypothetical proteins	Conserved
ECs3654	queF	7-cyano-7-deazaguanine reductase							-1.0657						Hypothetical proteins	Conserved
ECs3656	sdaC	putative serine transporter	-1.95153			-2.52704			-2.38522			-1.33169			Transport and binding proteins	Amino acids, peptides and amines																									-		-
ECs3657	sdaB	L-serine dehydratase	-1.51677			-2.89546			-3.05951			-1.66848			Energy metabolism	Amino acids and amines																								-	-	-	-
ECs3666	rlmM	putative RNA 2'-O-ribose methyltransferase											-3.5		Protein synthesis	tRNA and rRNA base modification																								-	-	-
ECs3668	gcvA	DNA-binding transcriptional activator GcvA					3.12								Central intermediary metabolism	Other	Regulatory functions	Other
ECs3669	-	hypothetical protein ECs3669	1.67446			1.65138			2.80207			3.06595			Cell envelope	Other																							+		+
ECs3671	ygdK	hypothetical protein ECs3671											-4.5		Unclassified	Role category not yet assigned																								-
ECs3680	ppdC	hypothetical protein ECs3680				1.1608									Hypothetical proteins	Conserved
ECs3681	ygdB	hypothetical protein ECs3681				1.12934									Hypothetical proteins	Conserved
ECs3682	ppdB	hypothetical protein ECs3682	1.10267			1.40842									Hypothetical proteins	Conserved																							+
ECs3683	ppdA	hypothetical protein ECs3683	1.58519			1.75446			1.36407			1.04302			Cell envelope	Surface structures																							+		+
ECs3684	thyA	thymidylate synthase					-2.09						-2.65		Purines, pyrimidines, nucleosides, and nucleotides	2'-Deoxyribonucleotide metabolism																												-
ECs3685	lgt	prolipoprotein diacylglyceryl transferase											2.76		Protein fate	Protein modification and repair																												-
ECs3691	-	putative aldo-keto reductase				1.61812			1.72806			1.06525	2.5		Central intermediary metabolism	Other	Energy metabolism	Electron transport	Energy metabolism	Fermentation																							+
ECs3695	lysA	diaminopimelate decarboxylase	3.60497			1.04291			4.09858			3.73155			Amino acid biosynthesis	Aspartate family																							+		+	+
ECs3704	yqeI	putative sensory transducer	-1.2921			-1.32771						-1.03877			Hypothetical proteins	Conserved																							-		-
ECs3706	-	hypothetical protein ECs3706							1.1417						Hypothetical proteins	Conserved
ECs3707	-	hypothetical protein ECs3707							1.66288						Hypothetical proteins	Conserved
ECs3708	-	hypothetical protein ECs3708							1.90728						Central intermediary metabolism	Other
ECs3712	ygeK	hypothetical protein ECs3712	1.75301						1.10122			1.22173			Regulatory functions	Other
ECs3717	eprJ	EprJ							1.41434						Unclassified	Role category not yet assigned
ECs3719	-	EprH							1.14256						Unclassified	Role category not yet assigned
ECs3721	-	surface presentation of antigens protein SpaS							1.1339						Protein fate	Protein and peptide secretion and trafficking
ECs3725	-	surface presentation of antigens protein SpaP				1.01821									Protein fate	Protein and peptide secretion and trafficking
ECs3726	-	surface presentation of antigens protein SpaO				2.06971			1.77688						Cell envelope	Surface structures	Cellular processes	Adaptations to atypical conditions
ECs3727	-	EivJ	1.64381			2.05237			1.98053			1.18995			No Data	No Data
ECs3734	-	EivF				1.49659			1.13125						Cellular processes	Pathogenesis
ECs3737	-	hypothetical protein ECs3737	2.40158			1.58013									Hypothetical proteins	Conserved
ECs3738	-	putative lipoprotein								2.73					Cell envelope	Other
ECs3742	ygeV	putative transcriptional regulator	2.33341			2.39896			2.00663						Regulatory functions	Other
ECs3761	idi	isopentenyl-diphosphate delta-isomerase	1.41128												DNA metabolism	DNA replication, recombination, and repair
ECs3762	lysS	lysyl-tRNA synthetase	-1.28079			-1.58641			-1.20236						Protein synthesis	tRNA aminoacylation																										-	-
ECs3763	prfB	peptide chain release factor 2	-1.30613			-1.43544			-1.03877			-1.04028			Unknown function																					RpoE regulon				-		-
ECs3770	ygfZ	putative global regulator	-1.23451												Amino acid biosynthesis	Serine family	Unknown function	General
ECs3771	yqfA	putative oxidoreductase	3.59907			2.70274			2.07266			2.02933			Cellular processes	Toxin production and resistance																							+		+		+
ECs3773	-	6-phospho-beta-glucosidase BglA					-3.31			-3.31			-3.31		Energy metabolism	Biosynthesis and degradation of polysaccharides	Energy metabolism	Sugars
ECs3774	gcvP	glycine dehydrogenase				1.15728			1.54968			1.66116	2.13		Energy metabolism	Amino acids and amines																									+
ECs3775	gcvH	glycine cleavage system protein H				1.21729			1.8729			1.66041			Energy metabolism	Amino acids and amines																									+
ECs3776	gcvT	glycine cleavage system aminomethyltransferase T	1.21821			1.55885			1.85624	3.32		1.69625			Energy metabolism	Amino acids and amines																									+
ECs3781	zapA	Z-ring-associated protein	1.90458			1.1228						1.06759			Unknown function
ECs3782	ygfA	putative ligase	2.5195			1.8759									Unknown function	General
ECs3785	rpiA	ribose-5-phosphate isomerase A	-1.60248			-1.47871									Energy metabolism	Pentose phosphate pathway														Pentose phosphate pathway										-		-	-
ECs3793	yggE	hypothetical protein ECs3793	-1.50202			-1.204									Unclassified	Role category not yet assigned																				Rcs regulon	RpoS regulon		+		+						+
ECs3796	fbaA	fructose-bisphosphate aldolase	-1.09186												Energy metabolism	Glycolysis/gluconeogenesis														Glycolysis	Gluconeogenesis
ECs3810	-	transketolase	-1.32627			-2.13656			-1.05518						Energy metabolism	Pentose phosphate pathway														Pentose phosphate pathway												-
ECs3811	yggG	hypothetical protein ECs3811	-1.08004			-1.64857									Protein fate	Degradation of proteins, peptides, and glycopeptides																				Rcs regulon
ECs3812	speB	agmatinase	-1.96321			-2.04378									Central intermediary metabolism	Polyamine biosynthesis																											-
ECs3818	metK	S-adenosylmethionine synthetase	-1.91052			-2.71673			-2.3912			-1.29784			Central intermediary metabolism	Other																										-	-				+
ECs3819	galP	galactose-proton symport of transport system							1.49358						Transport and binding proteins	Carbohydrates, organic alcohols, and acids																							+		+		+
ECs3821	-	DNA-specific endonuclease I				-1.37508			-1.56557						DNA metabolism	Degradation of DNA																									-
ECs3824	yqgE	hypothetical protein ECs3824											-4.96		Energy metabolism	Electron transport																								-			+
ECs3828	yggT	putative resistance protein		3.53			4.7			3.54			4.83		Unclassified	Role category not yet assigned																								+
ECs3832	yggM	putative alpha helix chain	1.22613			1.73099			1.9825						Hypothetical proteins	Conserved																											-
ECs3833	ansB	L-asparaginase II	1.91738			2.81525			2.65716			1.28843			Energy metabolism	Amino acids and amines																				RpoE regulon			+				+		+
ECs3835	yggL	hypothetical protein ECs3835	-1.04276			-1.47239									Hypothetical proteins	Conserved
ECs3836	trmB	tRNA (guanine-N(7)-)-methyltransferase	-1.19315			-1.91571			-1.29992						Hypothetical proteins	Conserved																									-	-
ECs3841	speC	ornithine decarboxylase				-1.25646									Central intermediary metabolism	Polyamine biosynthesis
ECs3857	-	hypothetical protein ECs3857				1.05304									Hypothetical proteins	Conserved																							-		-
ECs3873	gsp	bifunctional glutathionylspermidine amidase/glutathionylspermidine synthetase		-2.59											Unclassified	Role category not yet assigned																										-
ECs3874	yghU	putative glutathione S-transferase YghU							1.26185			1.38458			Unclassified	Role category not yet assigned																							+		+		+
ECs3880	hybB	putative hydrogenase 2 b cytochrome subunit										-1.65644			Energy metabolism	Electron transport																							-		-				+
ECs3881	hybA	hydrogenase 2 protein HybA	-1.00606						-1.33224			-1.80507			Regulatory functions	Other																							-		-				+
ECs3883	yghW	hypothetical protein ECs3883				-1.04743						-1.61973			Hypothetical proteins	Conserved
ECs3884	-	hypothetical protein ECs3884							1.06565						Energy metabolism	Other																									+
ECs3886	yqhA	hypothetical protein ECs3886								3.06					Hypothetical proteins	Conserved
ECs3887	yghA	oxidoreductase							2.25143			1.73737			Unknown function	Enzymes of unknown specificity																				Rcs regulon	RpoS regulon		+	+	+	+
ECs3889	exbD	biopolymer transport protein ExbD		2.43			2.07								Transport and binding proteins	Cations and iron carrying compounds
ECs3890	exbB	biopolymer transport protein ExbB		1.84											Transport and binding proteins	Cations and iron carrying compounds	Transport and binding proteins	Other																								-
ECs3895	yqhC	putative ARAC-type regulatory protein										-1.36008			Regulatory functions	DNA interactions																											-
ECs3897	-	hypothetical protein ECs3897	1.99068			1.23317									Hypothetical proteins	Conserved																									+
ECs3904	-	putative binding protein	1.01658												Transport and binding proteins	Unknown substrate																				RpoS regulon
ECs3905	ygiV	hypothetical protein ECs3905	1.1633			1.72584			1.79108						Hypothetical proteins	Conserved																							+		+
ECs3906	ygiW	hypothetical protein ECs3906							1.22346						Hypothetical proteins	Conserved																				RpoS regulon			+		+		+
ECs3913	fitE	putative ferrichrome-binding protein										-1.06882			Transport and binding proteins	Cations and iron carrying compounds
ECs3914	fitD	putative permease of ferrichrome ABC transporter										-1.19357			Transport and binding proteins	Cations and iron carrying compounds
ECs3915	fitC	putative permease of ferrichrome ABC transporter							-1.10103			-1.1107			Transport and binding proteins	Cations and iron carrying compounds
ECs3916	fitB	putative ABC-type iron-siderophore transport system ATP-binding protein							-1.32882			-1.35434			Transport and binding proteins	Cations and iron carrying compounds
ECs3917	fitA	putative ferrichrome iron receptor precursor				-1.8777			-2.09294			-2.19968			Transport and binding proteins	Cations and iron carrying compounds																							-		-
ECs3923	tolC	outer membrane channel protein	-1.06304												Cell envelope	Other
ECs3928	zupT	zinc transporter ZupT	1.37164			1.30732									Unknown function	General
ECs3929	ribB	3,4-dihydroxy-2-butanone 4-phosphate synthase	1.87832			1.96198									Biosynthesis of cofactors, prosthetic groups, and carriers	Riboflavin, FMN, and FAD																										-
ECs3931	-	glycogen synthesis protein GlgS				1.24294			2.26592			1.41566			Hypothetical proteins	Conserved
ECs3932	-	putative oxidoreductase	2.12033			2.89946			2.15214			1.34704			Hypothetical proteins	Conserved
ECs3933	-	hypothetical protein ECs3933	1.24139			3.06494	2.13		2.53854	2.2		1.00482	2.49		Hypothetical proteins	Conserved
ECs3934	-	hypothetical protein ECs3934	1.47165			1.34698			1.01029			1.19118			Unknown function
ECs3941	folB	bifunctional dihydroneopterin aldolase/dihydroneopterin triphosphate 2'-epimerase	-1.18052			-1.357									Biosynthesis of cofactors, prosthetic groups, and carriers	Folic acid																									-
ECs3944	ttdA	tartrate dehydratase subunit alpha							1.10255						Energy metabolism	Fermentation
ECs3947	ygjD	putative DNA-binding/iron metalloprotein/AP endonuclease	-1.05428			-1.68749									Protein fate	Degradation of proteins, peptides, and glycopeptides																				RpoS regulon
ECs3950	rpoD	RNA polymerase sigma factor RpoD				-1.05736									Regulatory functions	Other	Transcription	Transcription factors												Sigma factor						RpoH regulon	RpoE regulon					-	-
ECs3950	rpoD	RNA polymerase sigma factor RpoD				-1.01157									Regulatory functions	Other	Transcription	Transcription factors												Sigma factor						RpoH regulon	RpoE regulon					-	-
ECs3952	yqjH	hypothetical protein ECs3952				-1.37116									Hypothetical proteins	Conserved
ECs3954	aer	aerotaxis sensor receptor							-1.66211			-1.42128			Cellular processes	Other																		Bacterial chemotaxis and motility					-		-			+
ECs3967	ygjP	hypothetical protein ECs3967				-1.0511						-1.08856			Hypothetical proteins	Conserved																											-
ECs3974	uxaC	glucuronate isomerase				1.28228			1.79483						Unclassified	Role category not yet assigned
ECs3976	exuR	DNA-binding transcriptional repressor ExuR	1.42257			1.18836									Regulatory functions	Other
ECs3977	yqjA	hypothetical protein ECs3977	1.56122			1.36555	3.25			3.29			3.16		Unknown function	General																				CpxRA regulon
ECs3978	yqjB	hypothetical protein ECs3978	1.87537			2.66228			2.54391			2.22735			Hypothetical proteins	Conserved																											+
ECs3979	yqjC	hypothetical protein ECs3979				1.40612			2.43174			1.74757			Hypothetical proteins	Conserved																				RpoS regulon			+		+		+				+
ECs3980	yqjD	hypothetical protein ECs3980				1.13952			2.25124			1.57148			Hypothetical proteins	Conserved																				RpoS regulon			+	+	+	+	+				+
ECs3981	yqjE	hypothetical protein ECs3981				1.98276			2.53335			2.06733			Hypothetical proteins	Conserved																				RpoS regulon			+		+		+				+
ECs3982	-	hypothetical protein ECs3982				1.81448			2.29995			1.84973			Hypothetical proteins	Conserved																							+		+
ECs3983	-	hypothetical protein ECs3983				1.66648			2.56823						Hypothetical proteins	Conserved																							+		+
ECs3984	yqjG	putative transferase				1.06654			2.11185						Unclassified	Role category not yet assigned																									+		+				+
ECs3993	yhaR	hypothetical protein ECs3993				-1.44592						-1.29144			Transcription	Degradation of RNA
ECs3994	tdcE	putative formate acetyltransferase 3				-1.14976			-1.10234			-1.63852			Energy metabolism	Fermentation														Mix acid fermentation									-				-
ECs3995	tdcD	propionate/acetate kinase	-1.39296			-1.18103						-1.5389			Central intermediary metabolism	Other	Energy metabolism	Fermentation																							-
ECs3996	tdcC	threonine/serine transporter TdcC	-1.28903			-1.242						-1.57967			Amino acid biosynthesis	Pyruvate family	Transport and binding proteins	Amino acids, peptides and amines																									-
ECs4009	agaR	DNA-binding transcriptional regulator AgaR	-1.16012												Energy metabolism	Sugars																									-
ECs4011	-	N-acetylgalactosamine-specific PTS system transporter subunit IIB	-1.12737												Unclassified	Role category not yet assigned
ECs4022	yraJ	putative outer membrane protein	1.19987						1.0206						Cell envelope	Other
ECs4026	-	disrupted fimbrial protein	1.47718			1.18814									Cell envelope	Other	Cell envelope	Surface structures
ECs4028	yraM	putative glycosylase	-1.50203			-1.43362			-1.35692						Cell envelope	Other
ECs4029	yraN	hypothetical protein ECs4029	-1.24467			-1.10563									Hypothetical proteins	Conserved																											+
ECs4032	-	hypothetical protein ECs4032					2.68								Hypothetical proteins	Conserved
ECs4035	yhbP	hypothetical protein ECs4035	1.78749			1.19808						1.15603			Hypothetical proteins	Conserved																							+		+		+
ECs4042	mtr	tryptophan permease	1.39906			1.4457									Transport and binding proteins	Amino acids, peptides and amines
ECs4043	deaD	ATP-dependent RNA helicase DeaD	1.44595	1.17		1.89732	1.45		1.01203	1.78		1.37542	1.98		Transcription	Other	Transcription	RNA processing	Transcription	Transcription factors
ECs4044	nlpI	lipoprotein NlpI	1.10096			1.50165			1.19705						Unclassified	Role category not yet assigned
ECs4048	rbfA	ribosome-binding factor A				1.08802									Transcription	RNA processing
ECs4052	argG	argininosuccinate synthase							2.10889			1.37443			Amino acid biosynthesis	Glutamate family																												-
ECs4053	yhbX	putative alkaline phosphatase I	1.31947												Cell envelope	Surface structures
ECs4057	ftsH	cell division protein HflB/FtsH protease											1.68		Cellular processes	Cell division																				RpoH regulon								-
ECs4058	rrmJ	23S rRNA methyltransferase J				1.35861									Protein synthesis	tRNA and rRNA base modification																				RpoH regulon				-		-	+	-
ECs4059	yhbY	RNA-binding protein YhbY								1.34					Hypothetical proteins	Conserved																							-		-	-
ECs4065	rplU	50S ribosomal protein L21		1.32			1.82			1.47			1.63		Protein synthesis	Ribosomal proteins: synthesis and modification																								-
ECs4067	sfsB	DNA-binding transcriptional regulator Nlp	1.32653												Energy metabolism	Sugars
ECs4069	yrbA	hypothetical protein ECs4069											-5.35		Unclassified	Role category not yet assigned																								-		-
ECs4070	yrbB	hypothetical protein ECs4070					1.79			1.73			1.9		Unclassified	Role category not yet assigned
ECs4072	yrbD	hypothetical protein ECs4072		1.92			1.96						2.63		Unknown function	General																								-		-
ECs4073	yrbE	hypothetical protein ECs4073		3.31			3.29			2.87			3.26		Hypothetical proteins	Conserved
ECs4074	yrbF	putative ABC transporter ATP-binding protein YrbF					1.82						2.41		Transport and binding proteins	Unknown substrate																											+
ECs4078	lptC	lipopolysaccharide export system protein lptC		2.54			2.67						3.04		Hypothetical proteins	Conserved
ECs4080	lptB	lipopolysaccharide export system ATP-binding protein lptB		1.53			1.29			1.3			1.61		No Data	No Data
ECs4081	rpoN	RNA polymerase factor sigma-54	1.04927												Transcription	Transcription factors														Sigma factor						RpoE regulon							+
ECs4085	ptsO	phosphohistidinoprotein-hexose phosphotransferase component of N-regulated PTS system (Npr)	1.62608												Transport and binding proteins	Carbohydrates, organic alcohols, and acids
ECs4089	arcB	aerobic respiration control sensor protein ArcB		2.27			2			1.83			3.21		Regulatory functions	Other
ECs4093	yhcG	hypothetical protein ECs4093	1.67536			1.62403			1.25848			1.0255			Hypothetical proteins	Conserved																									+
ECs4100	dcuD	putative cryptic C4-dicarboxylate transporter DcuD	1.14429			1.2788			1.05081						Transport and binding proteins	Carbohydrates, organic alcohols, and acids
ECs4105	yhcM	hypothetical protein ECs4105	1.29466			1.8548			1.91403						Hypothetical proteins	Conserved																							+		+
ECs4109	mdh	malate dehydrogenase							1.39428			1.3059			Energy metabolism	TCA cycle														Gluconeogenesis	TCA cycle and glyoxylate bypass	Mix acid fermentation											+	+
ECs4110	argR	arginine repressor	-1.25491			-1.59194									Amino acid biosynthesis	Glutamate family	Regulatory functions	Other																							-
ECs4111	yhcN	hypothetical protein ECs4111										-1.02849			Hypothetical proteins	Conserved																				RpoE regulon			-
ECs4112	yhcO	hypothetical protein ECs4112							1.96772						Hypothetical proteins	Conserved																				RpoS regulon			+		+						+
ECs4116	aaeR	putative DNA-binding transcriptional regulator				1.00415									Regulatory functions	Other
ECs4118	-	hypothetical protein ECs4118	1.62869												Hypothetical proteins	Conserved
ECs4127	accB	acetyl-CoA carboxylase biotin carboxyl carrier protein subunit				-1.52177			-1.13126						Fatty acid and phospholipid metabolism	Biosynthesis														Superpathway of fatty acid biosynthesis I (E. coli)
ECs4128	accC	acetyl-CoA carboxylase biotin carboxylase subunit				-1.85114			-1.67005						Fatty acid and phospholipid metabolism	Biosynthesis														Superpathway of fatty acid biosynthesis I (E. coli)										-		-
ECs4129	yhdT	hypothetical protein ECs4129				-1.123									Hypothetical proteins	Conserved
ECs4130	panF	sodium/panthothenate symporter				-1.15877									Transport and binding proteins	Carbohydrates, organic alcohols, and acids
ECs4131	prmA	ribosomal protein L11 methyltransferase				-1.26418									Protein synthesis	Ribosomal proteins: synthesis and modification																										-
ECs4134	yhdJ	putative methyltransferase										1.00334			DNA metabolism	DNA replication, recombination, and repair																															+
ECs4145	-	putative transferase	1.06657			1.40276			1.31166			1.09515			Cell envelope	Biosynthesis and degradation of surface polysaccharides and lipopolysaccharides	Cellular processes	Toxin production and resistance	Central intermediary metabolism	Other																					+
ECs4146	yrdB	hypothetical protein ECs4146				1.35206									Hypothetical proteins	Conserved
ECs4147	aroE	shikimate 5-dehydrogenase				1.09409									Amino acid biosynthesis	Aromatic amino acid family
ECs4149	-	hypothetical protein ECs4149				1.3444									DNA metabolism	DNA replication, recombination, and repair
ECs4150	smg	hypothetical protein ECs4150				1.46274			1.14499						Unknown function	General																									+		+
ECs4151	smf_2	DNA protecting protein DprA	1.65668			1.17209			1.1455						Unclassified	Role category not yet assigned																									+
ECs4151	smf_2	DNA protecting protein DprA				2.30497									Unclassified	Role category not yet assigned																									+
ECs4152	def	peptide deformylase		-3.08						-1.77					Protein fate	Protein modification and repair																										-
ECs4154	rsmB	16S rRNA methyltransferase B		-1.92											Protein synthesis	tRNA and rRNA base modification																										-
ECs4157	zntR	zinc-responsive transcriptional regulator	1.30126			1.78608			1.4916						Regulatory functions	Other																				RpoH regulon	RpoE regulon				+
ECs4158	yhdN	hypothetical protein ECs4158				1.02612			1.23056						Conserved																					RpoH regulon					+		+
ECs4188	-	HopD							1.05461						Protein fate	Degradation of proteins, peptides, and glycopeptides
ECs4189	-	bacterioferritin	1.05229						1.16009			1.78535	4.85		Transport and binding proteins	Cations and iron carrying compounds																							+		+	+
ECs4194	tusB	sulfur transfer complex subunit TusB				1.51467									Hypothetical proteins	Conserved
ECs4195	tusC	sulfur relay protein TusC				2.10672			1.0718						Hypothetical proteins	Conserved
ECs4196	tusD	sulfur transfer complex subunit TusD				2.04415			1.06311						Unclassified	Role category not yet assigned
ECs4197	yheO	hypothetical protein ECs4197	1.01874			1.99397			1.20844						Hypothetical proteins	Conserved
ECs4198	fkpA	FKBP-type peptidyl-prolyl cis-trans isomerase				1.64657	1.35		1.0735	1.39					Protein fate	Protein folding and stabilization																				RpoE regulon								-
ECs4201	kefB	glutathione-regulated potassium-efflux system protein KefB	1.81743			2.47718			1.05759			1.06808			Transport and binding proteins	Cations and iron carrying compounds																									+
ECs4202	-	glutathione-regulated potassium-efflux system ancillary protein KefG	1.99118			2.09429			1.08446						Energy metabolism	Electron transport
ECs4203	yheS	putative ABC transporter ATP-binding protein								-2.81					Unknown function	General																								-		-
ECs4206	-	putative phosphoribulokinase	1.01947			1.30755			1.23478						Energy metabolism	Photosynthesis																							+		+
ECs4207	yhfA	hypothetical protein ECs4207							1.48087			1.27336			Hypothetical proteins	Conserved																											+
ECs4208	crp	cAMP-regulatory protein	1.26131												Regulatory functions	Other
ECs4210	argD	bifunctional N-succinyldiaminopimelate-aminotransferase/acetylornithine transaminase protein							1.06008				2.89		Amino acid biosynthesis	Glutamate family																											-	-
ECs4211	pabA	para-aminobenzoate synthase component II				-1.07617									Biosynthesis of cofactors, prosthetic groups, and carriers	Folic acid
ECs4212	fic	cell filamentation protein Fic							2.32835			1.57881			Cellular processes	Cell division																				RpoS regulon			+		+		+
ECs4213	yhfG	hypothetical protein ECs4213							2.24242			1.78107			Hypothetical proteins	Conserved																				RpoS regulon			+		+		+				+
ECs4214	ppiA	peptidyl-prolyl cis-trans isomerase A (rotamase A)				-1.08973									Protein fate	Protein folding and stabilization																				CpxRA regulon						-		+
ECs4215	tsgA	hypothetical protein ECs4215	-1.44164			-1.81286			-1.69389						Hypothetical proteins	Conserved																							-		-
ECs4220	yhfL	hypothetical protein ECs4220				1.8347			2.19061			1.65091			Cell envelope	Other
ECs4226	trpS	tryptophanyl-tRNA synthetase				-1.24393									Protein synthesis	tRNA aminoacylation																								-
ECs4238	mrcA	peptidoglycan synthetase		2.61		-1.09832	1.84		-1.42024				2.54		Cell envelope	Biosynthesis and degradation of murein sacculus and peptidoglycan														Peptidoglycan biosynthesis I (meso-diaminopimelate containing)														-
ECs4239	yrfE	ADP-ribose diphosphatase NudE	1.45994												DNA metabolism	DNA replication, recombination, and repair
ECs4240	yrfF	putative dehydrogenase										-1.0896			Hypothetical proteins	Conserved																							-				-
ECs4242	hslR	ribosome-associated heat shock protein Hsp15				-1.02814									Unclassified	Role category not yet assigned
ECs4243	hslO	Hsp33-like chaperonin											-5.57		Protein fate	Protein folding and stabilization																				RpoH regulon
ECs4248	greB	transcription elongation factor GreB				-1.1709						-1.43204			Transcription	Transcription factors
ECs4249	yhgF	hypothetical protein ECs4249								-1.61					Hypothetical proteins	Conserved																											-
ECs4250	feoA	ferrous iron transport protein A	-2.46179			-3.514			-3.73605			-2.77473			Transport and binding proteins	Cations and iron carrying compounds																							-		-
ECs4251	feoB	ferrous iron transport protein B	-1.2893	2.22		-2.67183			-2.99121			-2.53712			Transport and binding proteins	Cations and iron carrying compounds																							-		-	-	-
ECs4252	feoC	hypothetical protein ECs4252	-1.15682			-2.31847			-2.47755			-2.56009			Hypothetical proteins	Conserved																							-		-
ECs4255	bioH	carboxylesterase BioH					-3.55						-3.55		Biosynthesis of cofactors, prosthetic groups, and carriers	Biotin																								-
ECs4256	gntY	putative DNA uptake protein		-3.65									-3.65		Unclassified	Role category not yet assigned																				RpoH regulon				-
ECs4259	malP	maltodextrin phosphorylase							1.26768						Energy metabolism	Biosynthesis and degradation of polysaccharides	Energy metabolism	Sugars																					+		+		+	+
ECs4262	-	hypothetical protein ECs4262				1.22395									Cellular processes	Toxin production and resistance																									+
ECs4267	glpG	intramembrane serine protease GlpG											2.87		Central intermediary metabolism	Other
Ecs4269	glpD	glycerol-3-phosphate dehydrogenase	1.79866												Energy metabolism	Aerobic	Energy metabolism	Anaerobic	Fatty acid and phospholipid metabolism	Biosynthesis
ECs4270	-	hypothetical protein ECs4270	1.07633						1.00263						Cell envelope	Other
ECs4274	glgA	glycogen synthase				1.55339	2.79		2.22421	3.59		1.12154	2.88		Central intermediary metabolism	Other																							+		+		+
ECs4275	glgC	glucose-1-phosphate adenylyltransferase				1.6578			2.21902						Energy metabolism	Biosynthesis and degradation of polysaccharides	Purines, pyrimidines, nucleosides, and nucleotides	Sugar-nucleotide biosynthesis and conversions																					+		+		+
ECs4276	glgX	glycogen debranching enzyme				2.23652			2.39158	1.7		1.1423			Energy metabolism	Biosynthesis and degradation of polysaccharides																							+		+		+
ECs4277	glgB	glycogen branching enzyme				1.82712	1.84		2.24311	2.95			2.79		Energy metabolism	Biosynthesis and degradation of polysaccharides																							+		+	+	+
ECs4285	gntU	low affinity gluconate transporter	-1.64456			-1.94831			-2.0327						Cell envelope	Other	Transport and binding proteins	Anions	Transport and binding proteins	Carbohydrates, organic alcohols, and acids	Transport and binding proteins	Cations and iron carrying compounds																					-
ECs4285	gntU	low affinity gluconate transporter	-1.42455			-1.90125			-2.40573						Cell envelope	Other	Transport and binding proteins	Anions	Transport and binding proteins	Carbohydrates, organic alcohols, and acids	Transport and binding proteins	Cations and iron carrying compounds																					-
ECs4286	gntK	gluconate kinase 1	-2.26208			-1.95986			-2.19925						Hypothetical proteins	Conserved																										-
ECs4286	gntK	gluconate kinase 1	-1.58749												Hypothetical proteins	Conserved																										-
ECs4288	yhhW	hypothetical protein ECs4288	1.07678			1.23982									Energy metabolism	Electron transport																							+		+		+
ECs4290	-	putative acetyltransferase YhhY	1.19703												Cellular processes	Toxin production and resistance
ECs4293	ggt	gamma-glutamyltranspeptidase							1.33306						Biosynthesis of cofactors, prosthetic groups, and carriers	Glutathione and analogs																							+		+		+				+
ECs4294	yhhA	hypothetical protein ECs4294	1.48357			1.11742			1.26622			1.25197			Hypothetical proteins	Conserved																				RpoS regulon			+		+		+
ECs4305	livK	periplasmic binding protein of high-affinity leucine-specific transport system				1.3516									Transport and binding proteins	Amino acids, peptides and amines
ECs4308	-	hypothetical protein ECs4308										1.42132			Hypothetical proteins	Conserved
ECs4310	rpoH	RNA polymerase factor sigma-32	2.55353			1.73274			1.23898			1.18614			Regulatory functions	Other	Transcription	Transcription factors												Sigma factor						RpoE regulon
ECs4314	yhhF	16S rRNA m(2)G966-methyltransferase							-1.02147						Hypothetical proteins	Conserved																											-
ECs4318	zntA	zinc/cadmium/mercury/lead-transporting ATPase		2.52			2.06						2.2		Transport and binding proteins	Cations and iron carrying compounds
ECs4322	yhhS	major facilitator superfamily transporter				1.02499									Hypothetical proteins	Conserved
ECs4324	-	lipoprotein	1.89376			2.39804			1.56958						Cell envelope	Other																							-		-
ECs4325	-	putative O-methyltransferase	1.25223			1.38004									Protein fate	Protein modification and repair																							-		-
ECs4326	-	hypothetical protein ECs4326	1.53342			1.65858									No Data	No Data																							-		-
ECs4327	-	putative acyltransferase				1.31591									Central intermediary metabolism	Other																							-		-
ECs4330	-	hypothetical protein ECs4330				1.03638									Cell envelope	Other																							-		-
ECs4332	-	putative (3R)-hydroxymyristoyl-[acyl carrier protein] dehydratase				1.21656									No Data	No Data																							-		-
ECs4333	-	hypothetical protein ECs4333	1.43256			1.25521									Cell envelope	Biosynthesis and degradation of surface polysaccharides and lipopolysaccharides																							-		-
ECs4335	-	hypothetical protein ECs4335	1.05052												No Data	No Data																							-	-	-	-
ECs4336	-	hypothetical protein ECs4336	1.56793			1.35311	2.05						2.17		Cell envelope	Other																							-		-
ECs4337	-	lipoprotein	1.56569			1.14514									Cell envelope	Other																							-		-
ECs4338	-	3-oxoacyl-(acyl carrier protein) synthase I	1.13004												Energy metabolism	ATP-proton motive force interconversion																							-		-
ECs4339	-	putative beta-hydroxydecanoyl-ACP dehydrase	1.14447												Fatty acid and phospholipid metabolism	Biosynthesis																							-		-
ECs4342	acpT	holo-(acyl carrier protein) synthase 2	1.44466			1.16127			1.15983						Protein fate	Protein modification and repair
ECs4344	nikB	nickel transporter permease NikB	1.0835												Transport and binding proteins	Cations and iron carrying compounds
ECs4348	nikR	nickel responsive regulator				-1.05506									Mobile and extrachromosomal element functions	Transposon functions	Unknown function	General
ECs4356	-	HicB-like protein				1.27915									Unknown function	General
ECs4357	-	HicA-like protein				1.37972									No Data	No Data
ECs4358	yhhJ	putative transporter	1.08266			3.05969									Hypothetical proteins	Conserved																											-
ECs4359	rbbA	putative ATP-binding component of a transport system	1.74828			2.91017			1.36031						Transport and binding proteins	Amino acids, peptides and amines	Transport and binding proteins	Unknown substrate
ECs4360	yhiI	hypothetical protein ECs4360	2.34248			2.44269			1.38991						Protein fate	Protein and peptide secretion and trafficking
ECs4364	yhiN	hypothetical protein ECs4364							-1.30432						Hypothetical proteins	Conserved
ECs4367	uspA	hypothetical protein ECs4367		2.83			3.47			2.98			2.65		Cellular processes	Adaptations to atypical conditions
ECs4369	yhiQ	putative methyltransferase				-1.31572			-1.05476			-1.06244			Hypothetical proteins	Conserved																				RpoH regulon
ECs4370	prlC	oligopeptidase A				-1.05001							-1.09		Protein fate	Degradation of proteins, peptides, and glycopeptides																				RpoH regulon					+
ECs4373	asrR	DNA-binding transcriptional repressor ArsR	-1.27463			-1.6668			-2.02895			-1.13603			Regulatory functions	Other																									-
ECs4374	arsB	arsenical pump membrane protein				-1.10566			-1.33031			-1.04151			Transport and binding proteins	Anions
ECs4377	slp	Slp					3.46						5.05		Cell envelope	Other																				RpoS regulon			+		+	+	+				+
ECs4378	yhiF	hypothetical protein ECs4378							1.06793			1.05845			Regulatory functions	Other																							+				+				+
ECs4379	shuS	hypothetical protein ECs4379				-1.48831			-1.47969			-1.73753			Transport and binding proteins	Amino acids, peptides and amines	Transport and binding proteins	Cations and iron carrying compounds	Transport and binding proteins	Unknown substrate																			-	-	-	-
ECs4382	shuT	putative hemin binding protein				-1.78968			-1.42515			-2.08306			Transport and binding proteins	Cations and iron carrying compounds	Transport and binding proteins	Other																					+
ECs4383	chuW	coproporphyrinogen III oxidase				-1.44738			-1.46453			-2.06944			Biosynthesis of cofactors, prosthetic groups, and carriers	Heme, porphyrin, and cobalamin
ECs4384	chuX	ShuX-like protein				-1.12034			-1.28716			-1.53846			Hypothetical proteins	Conserved
ECs4388	yhiD	putative Mg(2+) transport ATPase							1.96156						Transport and binding proteins	Amino acids, peptides and amines																				RpoS regulon											+
ECs4389	hdeB	acid-resistance protein	-1.14827						2.07982			1.00325			Regulatory functions	Other																				RpoS regulon											+
ECs4391	hdeD	acid-resistance membrane protein	2.01604			2.39396			1.57408						Unknown function	General																				RpoS regulon											+
ECs4392	gadE	hypothetical protein ECs4392	1.46018			2.31516			2.86658			2.16551			Hypothetical proteins	Conserved																							+
ECs4396	gadX	DNA-binding transcriptional regulator GadX	1.36404			2.23852			2.03718			1.02564			Regulatory functions	Other																				RpoS regulon			+		+						+
ECs4403	yhjE	putative transport protein				1.1085									Unclassified	Role category not yet assigned																									+
ECs4405	yhjH	EAL domain-containing protein										-1.82906			Unclassified	Role category not yet assigned																							-		-
ECs4406	-	2-dehydro-3-deoxygluconokinase	-1.60997			-1.4808			-1.91036						Energy metabolism	Entner-Doudoroff																							-		-
ECs4409	yhjK	putative phosphodiesterase		2.48			1.96						2.33		Unclassified	Role category not yet assigned
ECs4414	yhjQ	hypothetical protein ECs4414	1.05748			1.04033									Hypothetical proteins	Conserved
ECs4419	yhjV	putative transporter protein							-1.76458			-1.20783			Transport and binding proteins	Amino acids, peptides and amines																							-		-
ECs4424	-	dipeptide transport protein										-1.03018			Transport and binding proteins	Amino acids, peptides and amines																		Bacterial chemotaxis and motility							+
ECs4425	-	phosphoethanolamine transferase	4.09637	2.65		3.98231	3.34		1.78547	3.41		2.28899	3.54		Regulatory functions	Other	Viral functions	General																					+
ECs4426	-	putative fimbrial protein precursor	1.536			1.60125									Cell envelope	Surface structures
ECs4427	-	putative fimbrial protein precursor	1.40352			1.13585									Cell envelope	Surface structures
ECs4430	-	putative fimbrial chaperone protein precursor	-1.14538			-1.80693									Unclassified	Role category not yet assigned																							-		-
ECs4431	-	putative fimbrial major protein precursor	-2.14149			-3.16893									Cell envelope	Surface structures																							-		-
ECs4432	yhjX	putative resistance protein	-2.83302			-3.87699									Transport and binding proteins	Carbohydrates, organic alcohols, and acids																							-		-		-
ECs4434	tag	3-methyl-adenine DNA glycosylase I							1.10491						DNA metabolism	DNA replication, recombination, and repair																											+
ECs4435	yiaC	hypothetical protein ECs4435				1.14295			1.16866						Cellular processes	Toxin production and resistance																											+
ECs4437	yiaD	putative outer membrane lipoprotein	-1.40917	1.33		-2.5016			-3.07474			-2.0339			Regulatory functions	Other	Viral functions	General																					-	-	-	-	-
ECs4440	yiaG	putative transcriptional regulator	1.65494			2.9876			4.43188			3.14652			Regulatory functions	DNA interactions																				RpoS regulon			+		+		+				+
ECs4441	cspA	cold shock protein CspA	1.54299			1.68445	1.26			1.69		1.16313	1.19		Cellular processes	Adaptations to atypical conditions																												+		+
ECs4442	glyS	glycyl-tRNA synthetase subunit beta	-1.19752												Protein synthesis	tRNA aminoacylation																										-
ECs4443	glyQ	glycyl-tRNA synthetase subunit alpha					-2.37			-2.41			-1.13		Protein synthesis	tRNA aminoacylation																								-		-
ECs4445	yiaA	hypothetical protein ECs4445	1.44145			2.29731			2.46705			1.6191			Hypothetical proteins	Conserved																							+		+
ECs4446	yiaB	hypothetical protein ECs4446	1.11737			1.80143			1.48298			1.96568			Cell envelope	Other																							+		+
ECs4451	xylH	putative membrane component of xylose transport system	1.20739			1.17302			1.12444						Transport and binding proteins	Carbohydrates, organic alcohols, and acids
ECs4452	xylR	putative regulator of xyl operon	2.4444			1.24263						1.12093			Regulatory functions	Other
ECs4453	bax	hypothetical protein ECs4453	1.17211												Unknown function	General
ECs4455	avtA	valine--pyruvate transaminase							-1.19547			-1.36207			Unclassified	Role category not yet assigned																										-	-
ECs4464	aldB	aldehyde dehydrogenase B	1.16803			1.05152									Energy metabolism	Fermentation																															+
ECs4469	yibF	putative glutathione S-transferase	1.21582			1.01687			1.35062			1.12864			Unclassified	Role category not yet assigned																										+	+
ECs4471	-	hypothetical protein ECs4471							1.0686						Hypothetical proteins	Conserved
ECs4475	mtlA	mannitol-specific PTS system enzyme IIABC components	-1.32593			-1.42134			-1.44508				1.83		Transport and binding proteins	Carbohydrates, organic alcohols, and acids
ECs4476	mtlD	mannitol-1-phosphate 5-dehydrogenase		-2.75						-2.75					Unclassified	Role category not yet assigned																								-	-
ECs4477	-	mannitol repressor protein				-1.41235									Energy metabolism	Sugars																									-
ECs4481	lldP	L-lactate permease				1.01738									Transport and binding proteins	Carbohydrates, organic alcohols, and acids
ECs4482	lldR	DNA-binding transcriptional repressor LldR				1.10536									Energy metabolism	Pyruvate dehydrogenase
ECs4488	grxC	glutaredoxin 3					-3.04						-5.78		Biosynthesis of cofactors, prosthetic groups, and carriers	Glutathione and analogs	Energy metabolism	Electron transport																						-
ECs4490	gpmI	phosphoglyceromutase											-2.82		Energy metabolism	Glycolysis/gluconeogenesis														Glycolysis	Gluconeogenesis									-	-	-
ECs4493	yibD	putative glycosyl transferase	1.03011						1.14099						Cell envelope	Biosynthesis and degradation of surface polysaccharides and lipopolysaccharides																									+
ECs4494	tdh	L-threonine 3-dehydrogenase	-1.02529			-1.31331									Energy metabolism	Amino acids and amines																								-	-	-
ECs4496	htrL	hypothetical protein ECs4496	1.04186												Cell envelope	Biosynthesis and degradation of surface polysaccharides and lipopolysaccharides
ECs4508	waaA	3-deoxy-D-manno-octulosonic-acid transferase				-1.04673	2.47		-1.60689						Cell envelope	Biosynthesis and degradation of surface polysaccharides and lipopolysaccharides														Superpathway of lipopolysaccharide biosynthesis	Superpathway of KDO2-lipid A biosynthesis										-
ECs4509	kdtB	phosphopantetheine adenylyltransferase				-1.09739			-1.07394						Cell envelope	Biosynthesis and degradation of surface polysaccharides and lipopolysaccharides																									-
ECs4515	dut	deoxyuridine 5'-triphosphate nucleotidohydrolase	-1.25646			-1.53934			-1.45683			-1.62396			Purines, pyrimidines, nucleosides, and nucleotides	2'-Deoxyribonucleotide metabolism																											-
ECs4517	pyrE	orotate phosphoribosyltransferase				1.08992			1.10826			2.01246			Purines, pyrimidines, nucleosides, and nucleotides	Pyrimidine ribonucleotide biosynthesis																										-
ECs4519	yicC	hypothetical protein ECs4519										1.27676			Hypothetical proteins	Conserved																											+
ECs4520	dinD	DNA-damage-inducible protein D	1.94136			1.75399			1.98748			1.69423			DNA metabolism	DNA replication, recombination, and repair																							+
ECs4521	yicG	hypothetical protein ECs4521	1.36279												Hypothetical proteins	Conserved																							-		-		-
ECs4523	gmk	guanylate kinase											-4.44		Purines, pyrimidines, nucleosides, and nucleotides	Nucleotide and nucleoside interconversions
ECs4524	rpoZ	DNA-directed RNA polymerase subunit omega											1.56		Transcription	DNA-dependent RNA polymerase														RNA polymerase												-
ECs4527	recG	ATP-dependent DNA helicase RecG							-1.46184			-1.63867			DNA metabolism	DNA replication, recombination, and repair																									-		-
ECs4529	gltS	glutamate transport protein	-1.26408												Transport and binding proteins	Amino acids, peptides and amines
ECs4530	xanP	putative transport protein				-1.00257									Transport and binding proteins	Nucleosides, purines and pyrimidines																									-
ECs4534	intL	putative integrase	1.59175			1.54062			1.55815			1.58707			Mobile and extrachromosomal element functions	Prophage functions																							+
ECs4536	-	hypothetical protein ECs4536				1.11253									Unknown function
ECs4537	-	hypothetical protein ECs4537	1.7916			1.94248			1.24662			1.35145			Mobile and extrachromosomal element functions	Transposon functions																							+
ECs4548	-	hypothetical protein ECs4548										-1.12995			Unknown function																								-		-
ECs4550	espF	EspF	-1.27589									-1.13959			Unclassified	Role category not yet assigned																							-		-
ECs4555	espD	EspD				-1.05563			-1.00177			-1.8292			Unclassified	Role category not yet assigned																									-
ECs4556	espA	EspA	-1.11898			-1.16374			-1.03749			-2.21483			Unclassified	Role category not yet assigned																							-		-
ECs4557	sepL	SepL				-1.0941									Protein fate	Protein and peptide secretion and trafficking																							-		-
ECs4559	eae	gamma intimin										-1.43206			Cellular processes	Other																							-		-
ECs4560	-	CesT										-2.02402			Cellular processes	Other
ECs4561	tir	hypothetical protein ECs4561										-1.27204			Unclassified	Role category not yet assigned																							-		-
ECs4563	-	hypothetical protein ECs4563				-1.2006									Unclassified	Role category not yet assigned																							-
ECs4564	-	hypothetical protein ECs4564	1.57589			1.24602						1.26666			Unclassified	Role category not yet assigned																							-		-
ECs4565	sepQ	SepQ	1.01578			1.17107			1.07414			1.03414			Unclassified	Role category not yet assigned																							-		-
ECs4577	-	hypothetical protein ECs4577							-1.74774			-1.41822			Unclassified	Role category not yet assigned																							-		-
ECs4578	-	negative regulator GrlR							-1.37984						Unclassified	Role category not yet assigned																							-		-
ECs4579	-	hypothetical protein ECs4579										-1.36164			Unknown function	General
ECs4581	escT	EscT	1.26973												Protein fate	Protein and peptide secretion and trafficking
ECs4586	-	hypothetical protein ECs4586										-2.32278			Unclassified	Role category not yet assigned																							-		-
ECs4587	-	hypothetical protein ECs4587	-1.07453									-2.59945			Unknown function																								-		-
ECs4588	ler	Ler	-1.19684			-1.41306			-1.45731			-2.33824			Viral functions	General																							-		-
ECs4596	yicM	ribonucleoside transporter	2.19433			2.57281			1.65588			1.2896			Transport and binding proteins	Amino acids, peptides and amines	Transport and binding proteins	Unknown substrate																									+
ECs4599	yicN	hypothetical protein ECs4599		3.37			3.3						4.3		Hypothetical proteins	Conserved
ECs4602	ade	cryptic adenine deaminase	-2.25984			-1.93584			-1.29712			-2.45884			Purines, pyrimidines, nucleosides, and nucleotides	Salvage of nucleosides and nucleotides																							-		-
ECs4603	uhpT	sugar phosphate antiporter										-1.01912			Transport and binding proteins	Carbohydrates, organic alcohols, and acids
ECs4604	uhpC	regulatory protein UhpC				-1.56972			-1.90563			-1.62954			Regulatory functions	Other	Transport and binding proteins	Carbohydrates, organic alcohols, and acids																					-		-
ECs4605	-	sensory histidine kinase UhpB				-2.05941			-2.35064			-1.97983			Regulatory functions	Other	Transport and binding proteins	Carbohydrates, organic alcohols, and acids																					-		-
ECs4606	uhpA	DNA-binding transcriptional activator UhpA	-1.34678			-2.82006			-3.29269			-2.24745			Regulatory functions	Other	Transport and binding proteins	Carbohydrates, organic alcohols, and acids
ECs4611	ilvN	acetolactate synthase 1 regulatory subunit				-1.15216			-1.27999			-1.49241			Amino acid biosynthesis	Pyruvate family
ECs4612	ilvB	acetolactate synthase catalytic subunit	-1.07062			-1.50285						-1.52927			Amino acid biosynthesis	Pyruvate family
ECs4613	ivbL	ilvB operon leader peptide							-1.16805						Unknown function
ECs4614	emrD	multidrug resistance protein D				-1.05626			-1.75075						Cellular processes	Toxin production and resistance																							-		-
ECs4615	yidF	putative transcriptional regulator	1.05957												Hypothetical proteins	Conserved
ECs4627	ibpA	heat shock protein IbpA	-1.89691			-2.46953			-1.75715			-2.44402			Energy metabolism	Photosynthesis	Viral functions	General																		RpoH regulon							-				+	+
ECs4628	yidQ	hypothetical protein ECs4628	1.62834						1.1612			1.08246			Hypothetical proteins	Conserved																				RpoE regulon					+		+
ECs4632	yidA	sugar phosphatase							-1.42161						Hypothetical proteins	Conserved
ECs4635	recF	recombination protein F							1.26584						DNA metabolism	DNA replication, recombination, and repair
ECs4637	dnaA	chromosomal replication initiation protein							1.005						DNA metabolism	DNA replication, recombination, and repair																										-
ECs4649	yieE	hypothetical protein ECs4649	2.78812			2.96505			2.37964			1.3317			Hypothetical proteins	Conserved																				RpoE regulon			+		+		+
ECs4650	yieF	hypothetical protein ECs4650	2.43328			2.78606			2.07364			1.22082			Cellular processes	Detoxification																							+		+		+				+
ECs4657	-	hypothetical protein ECs4657	1.23852												No Data	No Data
ECs4660	phoU	transcriptional regulator PhoU				-1.06687							-3.07		Regulatory functions	Other																										-
ECs4661	pstB	phosphate transporter subunit				-1.41402			-1.67183						Transport and binding proteins	Anions
ECs4662	pstA	phosphate transporter permease subunit PtsA	-1.12029			-1.58258			-1.88492			-1.29604			Transport and binding proteins	Anions
ECs4663	pstC	phosphate transporter permease subunit PstC	-1.05628			-1.41459			-1.58763			-1.14278			Transport and binding proteins	Anions
ECs4664	pstS	phosphate ABC transporter periplasmic substrate-binding protein PstS	-1.96241			-2.17391			-2.05841			-1.20714			Transport and binding proteins	Anions																											-				+
ECs4671	glmS	glucosamine--fructose-6-phosphate aminotransferase							-3.22797						Central intermediary metabolism	Amino sugars																										-
ECs4672	glmU	bifunctional N-acetylglucosamine-1-phosphate uridyltransferase/glucosamine-1-phosphate acetyltransferase	-1.21672			-1.87983			-2.22282						Cell envelope	Biosynthesis and degradation of surface polysaccharides and lipopolysaccharides																										-	-
ECs4673	atpC	membrane-bound ATP synthase epsilon-subunit AtpC		1.28		-1.02987			-1.08726	1.35					Energy metabolism	ATP-proton motive force interconversion																		Oxidative phosphorylation								-
ECs4678	atpF	membrane-bound ATP synthase subunit b AtpF		-1.02			-1.67			-1.23			-1.59		Energy metabolism	ATP-proton motive force interconversion																		Oxidative phosphorylation
ECs4680	atpB	membrane-bound ATP synthase subunit a AtpB		2.66			2.84			2.98			3.27		Energy metabolism	ATP-proton motive force interconversion																		Oxidative phosphorylation
ECs4686	asnA	asparagine synthetase AsnA				-1.52079			-2.13067			-2.29413	-3.97		Amino acid biosynthesis	Aspartate family																							-	-	-	-	-
ECs4688	ravA	regulatory ATPase RavA										-1.15165			Hypothetical proteins	Conserved
ECs4689	kup	potassium transport protein Kup		3.04		-1.42435	2.25		-1.23193				2.13		Transport and binding proteins	Cations and iron carrying compounds																									-
ECs4691	rbsA1	D-ribose transporter ATP binding protein				-1.12495			-1.0677						Transport and binding proteins	Carbohydrates, organic alcohols, and acids																												+
ECs4696	hsrA	putative transport protein				1.09522									Transport and binding proteins	Other																											+
ECs4699	yfiE	hypothetical protein ECs4699							-1.32573						Unclassified	Role category not yet assigned
ECs4700	yifB	putative ATP-dependent protease	1.83349			1.13403									Unknown function	General
ECs4701	ilvL	ilvG operon leader peptide	1.46422						-1.23638						Amino acid biosynthesis	Pyruvate family																							-		-
ECs4702	ilvG	acetolactate synthase 2 catalytic subunit							-1.44522			-1.717			Amino acid biosynthesis	Pyruvate family																							-		-		-
ECs4702	ilvG	acetolactate synthase 2 catalytic subunit							-1.58974			-1.39573			Amino acid biosynthesis	Pyruvate family																							-		-		-
ECs4703	ilvM	acetolactate synthase 2 regulatory subunit							-1.58977			-1.48807			Amino acid biosynthesis	Pyruvate family
ECs4705	ilvD	dihydroxy-acid dehydratase										-1.37967			Amino acid biosynthesis	Pyruvate family																				RpoS regulon
ECs4711	rep	ATP-dependent DNA helicase Rep							-1.37392						DNA metabolism	DNA replication, recombination, and repair																											-
ECs4712	gppA	guanosine pentaphosphate phosphohydrolase	1.01604												Central intermediary metabolism	Phosphorus compounds
ECs4717	rfe	UDP-GlcNAc:undecaprenylphosphate GlcNAc-1-phosphate transferase											2.21		Cell envelope	Biosynthesis and degradation of surface polysaccharides and lipopolysaccharides														Enterobacterial common antigen biosynthesis											-
ECs4718	wzzE	lipopolysaccharide biosynthesis protein WzzE		3.49			3.41			2.81			3.64		Cell envelope	Biosynthesis and degradation of surface polysaccharides and lipopolysaccharides																								+		+
ECs4726	wecF	4-alpha-L-fucosyltransferase	1.27929												Cell envelope	Biosynthesis and degradation of murein sacculus and peptidoglycan														Enterobacterial common antigen biosynthesis
ECs4727	wzyE	putative common antigen polymerase	1.31365												Cell envelope	Biosynthesis and degradation of murein sacculus and peptidoglycan
ECs4730	-	putative arylsulfatase regulator	2.97245			1.32792									Regulatory functions	Other
ECs4732	hemY	putative protoheme IX biogenesis protein		2.7			2.62			2.87			3.5		Biosynthesis of cofactors, prosthetic groups, and carriers	Heme, porphyrin, and cobalamin
ECs4733	hemX	putative uroporphyrinogen III C-methyltransferase		1.56									1.88		Biosynthesis of cofactors, prosthetic groups, and carriers	Heme, porphyrin, and cobalamin
ECs4737	-	hypothetical protein ECs4737	1.66255			1.78972			1.4951						Hypothetical proteins	Conserved
ECs4746	corA	magnesium/nickel/cobalt transporter CorA		2.67		-1.02257	2.75			2.93			2.5		Transport and binding proteins	Cations and iron carrying compounds																							-		-						+
ECs4750	-	hypothetical protein ECs4750							-1.30926			-1.32861			Energy metabolism	Electron transport																							-		-
ECs4751	pldA	phospholipase A		2.74			3.12						3.28		Fatty acid and phospholipid metabolism	Degradation
ECs4753	rhtC	threonine efflux system	1.8256			1.64694									Protein fate	Protein modification and repair
ECs4754	rhtB	homoserine/homoserine lactone efflux protein	1.14381			1.04343						1.01889			Unclassified	Role category not yet assigned
ECs4757	yigM	hypothetical protein ECs4757	1.54965			1.43489									Transport and binding proteins	Amino acids, peptides and amines
ECs4758	metR	regulator for metE and metH	-1.25587												Amino acid biosynthesis	Aspartate family	Regulatory functions	Other																									+				+
ECs4759	metE	5-methyltetrahydropteroyltriglutamate--homocysteine S-methyltransferase				1.07334									Amino acid biosynthesis	Aspartate family
ECs4761	udp	uridine phosphorylase	-1.39327	2.65		-1.47545	2.22								Energy metabolism	Biosynthesis and degradation of polysaccharides	Purines, pyrimidines, nucleosides, and nucleotides	Salvage of nucleosides and nucleotides																									-	+
ECs4763	ubiE	ubiquinone/menaquinone biosynthesis methyltransferase								-1.4			-1.74		Biosynthesis of cofactors, prosthetic groups, and carriers	Menaquinone and ubiquinone
ECs4765	ubiB	putative ubiquinone biosynthesis protein UbiB		3.88			3.79			3.33			5.06		Hypothetical proteins	Conserved																										+
ECs4770	rfaH	transcriptional activator RfaH											-4.57		Cell envelope	Biosynthesis and degradation of surface polysaccharides and lipopolysaccharides																								-		-	-
ECs4771	ubiD	3-octaprenyl-4-hydroxybenzoate decarboxylase								-2.69					Hypothetical proteins	Conserved
ECs4776	-	hypothetical protein ECs4776				1.26215									Hypothetical proteins	Conserved
ECs4779	mobB	molybdopterin-guanine dinucleotide biosynthesis protein B	1.86394			1.21827									Biosynthesis of cofactors, prosthetic groups, and carriers	Molybdopterin																											-
ECs4780	mobA	molybdopterin-guanine dinucleotide biosynthesis protein A	1.13781												Biosynthesis of cofactors, prosthetic groups, and carriers	Molybdopterin
ECs4781	yihD	hypothetical protein ECs4781	1.3334										-3.16		Hypothetical proteins	Conserved																							-	-	-	-
ECs4782	rdoA	serine/threonine protein kinase	1.88205			1.85965			1.07496			1.13181			Hypothetical proteins	Conserved																				CpxRA regulon
ECs4783	dsbA	periplasmic protein disulfide isomerase I				1.13632						1.21926			Protein fate	Protein folding and stabilization																				CpxRA regulon						-
ECs4784	yihF	hypothetical protein ECs4784	2.60379			2.61336			2.45728			2.03228			Hypothetical proteins	Conserved																							+
ECs4788	yihI	hypothetical protein ECs4788	-1.59344			-2.50623			-2.0465						Hypothetical proteins	Conserved
ECs4791	glnL	nitrogen regulation protein NR(II)							-1.24925			-1.10386			Amino acid biosynthesis	Glutamate family																															+
ECs4792	glnA	glutamine synthetase	-1.48235			-1.89244			-1.6765			-1.43472			Amino acid biosynthesis	Glutamate family																											-
ECs4797	ompL	outer membrane porin L							1.06257						Cell envelope	Other	Cell envelope	Surface structures
ECs4807	yihW	putative DEOR-type transcriptional regulator	-1.30417			-1.35188			-1.03386			-1.00268			Regulatory functions	Other
ECs4809	yihY	ribonuclease BN				1.10826			1.2601						Transcription	RNA processing
ECs4817	fdhE	formate dehydrogenase accessory protein FdhE		-3.21											Energy metabolism	Anaerobic																												-
ECs4835	-	2-keto-3-deoxygluconate permease	2.08065			1.78253			1.4203			1.97844			Transport and binding proteins	Carbohydrates, organic alcohols, and acids
ECs4837	cpxA	two-component sensor protein				1.34301	2.21		1.00832	2.67		1.08104	3.64		Regulatory functions	Other																				CpxRA regulon
ECs4838	cpxR	DNA-binding transcriptional regulator CpxR				1.20642			1.13163						Regulatory functions	Other																				CpxRA regulon				-
ECs4839	yiiO	periplasmic repressor CpxP	4.17796			3.55106			2.51767			1.77537			Transport and binding proteins	Amino acids, peptides and amines	Transport and binding proteins	Carbohydrates, organic alcohols, and acids																							+
ECs4839	yiiO	periplasmic repressor CpxP	4.70882			3.87278			2.5194			2.13469			Transport and binding proteins	Amino acids, peptides and amines	Transport and binding proteins	Carbohydrates, organic alcohols, and acids																							+
ECs4840	fieF	ferrous iron efflux protein F		3.45			2.86			3.12			3.49		Unclassified	Role category not yet assigned
ECs4843	cdh	CDP-diacylglycerol pyrophosphatase	-1.24609			-1.55236			-1.71516			-1.3733			Fatty acid and phospholipid metabolism	Biosynthesis																							-		-		-
ECs4847	yiiS	hypothetical protein ECs4847	-1.14608									-1.21984			Hypothetical proteins	Conserved																				RpoE regulon											+
ECs4851	glpK	glycerol kinase	1.48157			1.32221						1.18273			Energy metabolism	Other																							+		+			+
ECs4852	glpF	glycerol facilitator protein	2.30693			2.18692			1.35465			1.32275			Transport and binding proteins	Other																							+		+		+
ECs4857	menA	1,4-dihydroxy-2-naphthoate octaprenyltransferase	-1.55357			-2.18543			-1.30965			-1.23056			Biosynthesis of cofactors, prosthetic groups, and carriers	Menaquinone and ubiquinone																				RpoH regulon
ECs4858	hslU	ATP-dependent protease ATP-binding subunit HslU	-1.3315			-1.67005									Cellular processes	Adaptations to atypical conditions																				RpoH regulon
ECs4859	hslV	ATP-dependent protease peptidase subunit	-1.72624			-1.77437									Unclassified	Role category not yet assigned																				RpoH regulon				-
ECs4864	-	RhsH	2.24219			2.47809			2.94731			3.1779			Unknown function	General																							+
ECs4867	metJ	transcriptional repressor protein MetJ				-1.73129			-1.66615						Amino acid biosynthesis	Aspartate family	Energy metabolism	Sugars	Regulatory functions	Other																			-		-	-
ECs4871	katG	hydroperoxidase HPI(I)	-1.52313			-1.45366	-2.97		-1.2835	-1.57		-1.63279	-3.69		Cellular processes	Detoxification																								-	-	-	-		+			+
ECs4872	-	hypothetical protein ECs4872	1.46932									1.00349			Cell envelope	Other
ECs4884	-	hypothetical protein ECs4884		2.67			2.98			2.6			3.24		Cell envelope	Other																									-
ECs4885	ppc	phosphoenolpyruvate carboxylase				1.34034									Energy metabolism	Other														Gluconeogenesis	Mix acid fermentation												+
ECs4886	argE	acetylornithine deacetylase				1.22345			1.27957						Energy metabolism	Photosynthesis
ECs4887	argC	N-acetyl-gamma-glutamyl-phosphate reductase							2.93609			2.0965			Amino acid biosynthesis	Glutamate family																												-
ECs4888	argB	acetylglutamate kinase							2.69876			2.23349			Amino acid biosynthesis	Glutamate family																											-	-
ECs4889	argH	argininosuccinate lyase								2.87			2.81		Unknown function																											+	+	-
ECs4893	-	putative membrane transport/symporter protein	1.12969			1.28977									Transport and binding proteins	Carbohydrates, organic alcohols, and acids
ECs4894	fabR	DNA-binding transcriptional repressor FabR	1.17215												Regulatory functions	DNA interactions																				RpoE regulon
ECs4895	yijD	hypothetical protein ECs4895	2.06599			1.72177									Hypothetical proteins	Conserved
ECs4896	trmA	tRNA (uracil-5-)-methyltransferase				-1.35521			-1.53819						Protein synthesis	tRNA and rRNA base modification																									-	-	-
ECs4897	btuB	vitamin B12/cobalamin outer membrane transporter		2.5			2.21						2.66		Transport and binding proteins	Other																									-	-	-
ECs4898	murI	glutamate racemase		-3.78									-3.78		Cell envelope	Biosynthesis and degradation of murein sacculus and peptidoglycan														Peptidoglycan biosynthesis I (meso-diaminopimelate containing)									-	-	-	-	-
ECs4899	murB	UDP-N-acetylenolpyruvoylglucosamine reductase	1.75775												Cell envelope	Biosynthesis and degradation of murein sacculus and peptidoglycan														Peptidoglycan biosynthesis I (meso-diaminopimelate containing)
ECs4900	birA	biotin--protein ligase	2.57021			1.46223						1.00759			Biosynthesis of cofactors, prosthetic groups, and carriers	Biotin	Regulatory functions	Other
ECs4902	-	hypothetical protein ECs4902	2.8036			1.66834									Unknown function
ECs4915	thiF	thiamine biosynthesis protein ThiF										-1.01388			Biosynthesis of cofactors, prosthetic groups, and carriers	Other	Biosynthesis of cofactors, prosthetic groups, and carriers	Thiamine
ECs4918	rsd	anti-RNA polymerase sigma 70 factor	2.40198			2.85692			2.13158	3.31		1.03001			Regulatory functions	Other																							+		+
ECs4928	purD	phosphoribosylglycinamide synthetase	-1.25787			-1.1954									Purines, pyrimidines, nucleosides, and nucleotides	Purine ribonucleotide biosynthesis
ECs4930	yjaB	hypothetical protein ECs4930	2.09318			1.0514									Cellular processes	Toxin production and resistance																											-
ECs4931	metA	homoserine O-succinyltransferase	3.27976			2.36369									Amino acid biosynthesis	Aspartate family																															+
ECs4932	aceB	malate synthase	2.34346			1.51514									Energy metabolism	TCA cycle														TCA cycle and glyoxylate bypass											+			-
ECs4933	aceA	isocitrate lyase	1.49765			1.27718									Energy metabolism	TCA cycle														TCA cycle and glyoxylate bypass											+
ECs4938	yjbB	putative alpha helix protein											1.75		Unknown function	General
ECs4939	pepE	peptidase E							1.04242						Protein fate	Degradation of proteins, peptides, and glycopeptides
ECs4940	-	hypothetical protein ECs4940	1.76294			2.32696			1.48401			1.73156			Hypothetical proteins	Conserved
ECs4941	-	putative L-sorbose 1-phosphate dehydrogenase				1.32458			1.65492			1.261			Energy metabolism	Biosynthesis and degradation of polysaccharides	Energy metabolism	Sugars	Purines, pyrimidines, nucleosides, and nucleotides	Sugar-nucleotide biosynthesis and conversions																			+		+
ECs4943	-	putative regulatory protein				1.09541			1.17027						No Data	No Data
ECs4946	-	putative DNA transposition protein										-1.00904			Mobile and extrachromosomal element functions	Prophage functions
ECs4950	-	hypothetical protein ECs4950										-1.18318			No Data	No Data
ECs4988	-	hypothetical protein ECs4988										-1.05688			Protein synthesis	Ribosomal proteins: synthesis and modification	Viral functions	General
ECs4990	-	putative tail fiber assembly protein										-1.02965			Unknown function	General																							-		-
ECs4991	-	putative tail fiber protein										-1.24546			Protein synthesis	Ribosomal proteins: synthesis and modification	Viral functions	General																					-		-
ECs4993	-	hypothetical protein ECs4993				1.32935									Unclassified	Role category not yet assigned
ECs4997	-	translational regulator	3.19285			2.09746			1.30436			1.24298			Unclassified	Role category not yet assigned
ECs4998	-	putative DNA modification protein	2.25067			2.30153			1.42861						Viral functions	General
ECs5005	yjbC	23S rRNA pseudouridine synthase F				-1.57937			-1.56719						Protein synthesis	tRNA and rRNA base modification																									-
ECs5006	yjbD	hypothetical protein ECs5006	1.1801			2.01651			2.32772			1.58877			Hypothetical proteins	Conserved																							+		+		+
ECs5008	pgi	glucose-6-phosphate isomerase	-1.47013			-1.46514							-2.26		Energy metabolism	Glycolysis/gluconeogenesis														Glycolysis	Gluconeogenesis												-	+
ECs5009	yjbE	hypothetical protein ECs5009										1.21112			Unknown function																								+		+
ECs5013	psiE	phosphate-starvation-inducible protein PsiE	1.55971			1.30087			1.22144			1.18262			Hypothetical proteins	Conserved																							+		+
ECs5016	malF	maltose transporter membrane protein										-1.10953			Transport and binding proteins	Carbohydrates, organic alcohols, and acids																												+
ECs5017	malE	maltose ABC transporter periplasmic protein	-1.05356			-1.13867						-1.38977			Transport and binding proteins	Carbohydrates, organic alcohols, and acids																		Bacterial chemotaxis and motility									-	+
ECs5024	plsB	glycerol-3-phosphate acyltransferase							-1.16834						Fatty acid and phospholipid metabolism	Biosynthesis																				RpoE regulon				-		-
ECs5026	lexA	LexA repressor	1.60947			1.55288	1.73		1.30243			1.6469			DNA metabolism	DNA replication, recombination, and repair	Regulatory functions	DNA interactions
ECs5028	yjbJ	putative stress-response protein				1.08192			1.59045			1.85283			Hypothetical proteins	Conserved																				Rcs regulon	RpoS regulon		+		+		+				+
ECs5030	-	hypothetical protein ECs5030				1.42639			1.80676						Hypothetical proteins	Conserved
ECs5031	yjbN	tRNA-dihydrouridine synthase A	1.46121												Protein synthesis	tRNA and rRNA base modification																										-
ECs5035	alr	alanine racemase	1.28951			1.15517									Cell envelope	Biosynthesis and degradation of murein sacculus and peptidoglycan
ECs5037	aphA	acid phosphatase/phosphotransferase	1.78927			2.41049			1.92478						Central intermediary metabolism	Other	Central intermediary metabolism	Phosphorus compounds																										+
ECs5040	uvrA	excinuclease ABC subunit A				1.30159									DNA metabolism	DNA replication, recombination, and repair																									+
ECs5043	yjcC	hypothetical protein ECs5043	1.43993			1.11924									Unclassified	Role category not yet assigned
ECs5044	soxS	DNA-binding transcriptional regulator SoxS										1.66325			Regulatory functions	Other																									+							+
ECs5046	yjcD	hypothetical protein ECs5046	-1.03062												Transport and binding proteins	Nucleosides, purines and pyrimidines
ECs5059	gltP	glutamate/aspartate:proton symporter	1.6569	3.76		1.84979	3.9			4.04			3.62		Transport and binding proteins	Amino acids, peptides and amines
ECs5086	phnE	membrane channel protein component of Pn transporter							1.41962						Central intermediary metabolism	Phosphorus compounds	Transport and binding proteins	Other
ECs5089	phnB	hypothetical protein ECs5089	1.36774			1.86759			2.08434						Unclassified	Role category not yet assigned																				RpoS regulon					+						+
ECs5091	yjdA	hypothetical protein ECs5091	1.34463			2.31358			1.98211						Hypothetical proteins	Conserved																									-
ECs5092	yjcZ	hypothetical protein ECs5092	1.99398			2.12212									Hypothetical proteins	Conserved																							-		-
ECs5093	proP	proline/glycine betaine transporter	1.51228			1.28213							2.32		Transport and binding proteins	Amino acids, peptides and amines																											+	-			+
ECs5095	basR	DNA-binding transcriptional regulator BasR							-1.11141						Transcription	Other
ECs5096	-	putative cell division protein	-1.44177			-1.88047			-1.538			-2.31782			Cell envelope	Other																							-		-
ECs5098	adiY	putative ARAC-type regulatory protein	-1.49871			-2.31884			-1.60603			-1.92524			Cell envelope	Other																							-		-
ECs5108	yjdI	hypothetical protein ECs5108							2.1158			1.16449			Hypothetical proteins	Conserved																				RpoS regulon			+		+						+
ECs5111	lysU	lysyl-tRNA synthetase	-1.01923						-1.3022			-1.53083			Protein synthesis	tRNA aminoacylation																										-
ECs5113	cadA	lysine decarboxylase 1										-1.537			Energy metabolism	Amino acids and amines
ECs5114	cadB	lysine/cadaverine antiporter	-1.04013									-1.0889			Transport and binding proteins	Amino acids, peptides and amines
ECs5115	cadC		1.02501						1.21088			1.70773	3.35		Energy metabolism	Amino acids and amines																									-						+
ECs5116	yjdC	putative transcriptional regulator				1.33296			1.96752				2.94		Hypothetical proteins	Conserved																				RpoS regulon			+		+
ECs5117	dsbD	thiol:disulfide interchange protein precursor		2.43		1.41666	2.77						2.86		Protein fate	Protein folding and stabilization
ECs5118	cutA	divalent-cation tolerance protein CutA	1.02988			1.48287									Cellular processes	Detoxification
ECs5119	dcuA	anaerobic C4-dicarboxylate transporter							-1.31788			-1.45042			Transport and binding proteins	Carbohydrates, organic alcohols, and acids																									-				+
ECs5120	aspA	aspartate ammonia-lyase				-1.32381			-1.57621			-1.1302			Energy metabolism	Amino acids and amines																								-		-		+
ECs5121	-	FxsA	-1.38417			-1.00329									Cell envelope	Biosynthesis and degradation of surface polysaccharides and lipopolysaccharides	Energy metabolism	Biosynthesis and degradation of polysaccharides	Purines, pyrimidines, nucleosides, and nucleotides	Salvage of nucleosides and nucleotides
ECs5122	yjeH	inner membrane protein YjeH	1.43063			1.28721			1.26258			1.02066			Protein fate	Protein and peptide secretion and trafficking
ECs5123	groS	co-chaperonin GroES	-1.70813			-2.40605									Protein fate	Protein folding and stabilization																				RpoH regulon								+
ECs5124	groL	chaperonin GroEL	-1.43154			-2.59247									Protein fate	Protein folding and stabilization																				RpoH regulon							-	+
ECs5125	yjeI	hypothetical protein ECs5125										1.72667			Cell envelope	Other
ECs5129	sugE	suppressor of groEL	2.94332			2.14714			2.10276			2.07311			Cellular processes	Toxin production and resistance	Protein fate	Protein folding and stabilization																							+		+
ECs5130	blc	outer membrane lipoprotein Blc							2.9013			1.43234			Cell envelope	Other																				RpoS regulon			+		+		+				+
ECs5131	ampC	beta-lactamase				-1.17937									Cellular processes	Toxin production and resistance
ECs5135	frdA	fumarate reductase flavoprotein subunit								1.74			1.68		Energy metabolism	Anaerobic	Energy metabolism	Electron transport	Energy metabolism	TCA cycle										Mix acid fermentation				Oxidative phosphorylation											+
ECs5137	-	putative transport				-1.20466									Transport and binding proteins	Amino acids, peptides and amines	Transport and binding proteins	Cations and iron carrying compounds	Transport and binding proteins	Unknown substrate																					-
ECs5138	yjeP	hypothetical protein ECs5138		1.48			1.18			1.88			2.02		Cell envelope	Other																				RpoE regulon
ECs5150	hflK	FtsH protease regulator HflK											1.61		Protein fate	Degradation of proteins, peptides, and glycopeptides																				RpoH regulon								-
ECs5153	purA	adenylosuccinate synthetase											-1.66		Purines, pyrimidines, nucleosides, and nucleotides	Purine ribonucleotide biosynthesis																										-
ECs5154	nsrR	transcriptional repressor NsrR	3.85875			3.39717			1.41495			1.88688			Regulatory functions	Other																				RpoS regulon						+	+
ECs5155	vacB	exoribonuclease R	3.47983	3.34		3.49087	4.27		1.18736	4.25		1.62717	3.53		Regulatory functions	Other	Unknown function	General
ECs5156	rlmB	23S rRNA (guanosine-2'-O-)-methyltransferase	2.38093			2.87263						1.2349			Protein synthesis	tRNA and rRNA base modification																								-
ECs5157	yjfI	hypothetical protein ECs5157	2.18489			2.92766									Hypothetical proteins	Conserved
ECs5158	yjfJ	putative alpha helical protein	2.08003			3.06588									Hypothetical proteins	Conserved																											-
ECs5159	-	hypothetical protein ECs5159	2.06847			3.14802									Hypothetical proteins	Conserved
ECs5160	yjfL	hypothetical protein ECs5160	1.33846			3.16502									Hypothetical proteins	Conserved
ECs5161	yjfM	hypothetical protein ECs5161	1.07698			2.57489									Hypothetical proteins	Conserved
ECs5162	yjfC	putative synthetase/amidase				2.24893									Hypothetical proteins	Conserved																											-
ECs5165	yjfO	hypothetical protein ECs5165							1.49612						Hypothetical proteins	Conserved																							+		+						+
ECs5168	ulaG	putative L-ascorbate 6-phosphate lactonase	-1.08426												Hypothetical proteins	Conserved
ECs5186	cycA	D-alanine/D-serine/glycine permease	1.0223												Transport and binding proteins	Amino acids, peptides and amines
ECs5191	cpdB	bifunctional 2',3'-cyclic nucleotide 2'-phosphodiesterase/3'-nucleotidase periplasmic precursor protein	-1.31252												Purines, pyrimidines, nucleosides, and nucleotides	Salvage of nucleosides and nucleotides																									-			+
ECs5193	-	hypothetical protein ECs5193	1.20927			2.47893			2.79913			1.58588			Hypothetical proteins	Conserved
ECs5195	ytfK	hypothetical protein ECs5195	3.06543			3.07942			3.43994			3.64119			Hypothetical proteins	Conserved																				RpoS regulon			+		+		+				+
ECs5196	ytfL	putative transport protein		2.8			2.14			2.19			3.15		Unclassified	Role category not yet assigned																											+
ECs5198	ytfM	hypothetical protein ECs5198		3.61			2.91		-1.1881			-1.1509	3.52		Hypothetical proteins	Conserved
ECs5199	-	hypothetical protein ECs5199		1.98			1.31						2.62		Hypothetical proteins	Conserved
ECs5202	chpS	antitoxin ChpS				1.26552									Unclassified	Role category not yet assigned
ECs5205	ytfQ	putative LACI-type transcriptional regulator				1.21663									Transport and binding proteins	Amino acids, peptides and amines	Transport and binding proteins	Unknown substrate																		RpoS regulon
ECs5209	fbp	fructose-1,6-bisphosphatase											-1.37		Energy metabolism	Glycolysis/gluconeogenesis														Glycolysis	Gluconeogenesis												-
ECs5213	cybC	cytochrome b(562)					1.57		1.12529			1.11283			Energy metabolism	Electron transport																								-		-
ECs5214	nrdG	anaerobic ribonucleotide reductase-activating protein				1.06742			1.4532						Purines, pyrimidines, nucleosides, and nucleotides	2'-Deoxyribonucleotide metabolism
ECs5216	treC	trehalose-6-phosphate hydrolase	-1.72602			-3.1974			-2.29782			-1.37841			Energy metabolism	Biosynthesis and degradation of polysaccharides																							-		-			+
ECs5217	treB	trehalose(maltose)-specific PTS system components IIBC	-1.72722			-2.66759			-2.12513			-1.04831			Transport and binding proteins	Carbohydrates, organic alcohols, and acids																							-		-		-	+
ECs5218	treR	trehalose repressor							-1.00527						Cellular processes	Other
ECs5219	mgtA	magnesium-transporting ATPase MgtA	-1.32413	1.84		-3.08077	2.1						2.46		Transport and binding proteins	Cations and iron carrying compounds																							-		-		-
ECs5225	yjgH	hypothetical protein ECs5225				1.27717			1.18636						Unclassified	Role category not yet assigned																									+						+
ECs5226	yjgI	oxidoreductase				1.25647						1.04103			Central intermediary metabolism	Other
ECs5230	-	hypothetical protein ECs5230							1.2454			1.4482			Hypothetical proteins	Conserved
ECs5238	lptF	hypothetical protein ECs5238		2.35											Hypothetical proteins	Conserved
ECs5240	yjgR	hypothetical protein ECs5240							1.05356						Hypothetical proteins	Conserved																				RpoS regulon			+		+
ECs5241	yjgB	putative oxidoreductase							1.7807						Central intermediary metabolism	Other																				RpoS regulon			+	+	+		+				+
ECs5242	-	putative integrase	1.58365			1.02999			1.50145						No Data	No Data
ECs5245	-	hypothetical protein ECs5245	1.14501			1.8518	4.7								Unknown function
ECs5246	-	hypothetical protein ECs5246				2.01556			1.28851						No Data	No Data																									-
ECs5247	-	hypothetical protein ECs5247	2.13347												Unknown function
ECs5248	-	hypothetical protein ECs5248	1.2807			1.38813									Hypothetical proteins	Conserved
ECs5250	-	hypothetical protein ECs5250							1.25104			1.16946			No Data	No Data																									-
ECs5255	-	hypothetical protein ECs5255	2.67281			1.44271			1.41392			1.38038			Hypothetical proteins	Conserved
ECs5256	-	hypothetical protein ECs5256										1.41027			No Data	No Data																									-
ECs5257	-	hypothetical protein ECs5257										1.24166			Unknown function	General																									-
ECs5258	-	hypothetical protein ECs5258		2.21						2.17			2.48		Unclassified	Role category not yet assigned																							-		-
ECs5269	-	hypothetical protein ECs5269	-1.05113												Unclassified	Role category not yet assigned
ECs5270	nanC	hypothetical protein ECs5270	-1.01308												Hypothetical proteins	Conserved																				CpxRA regulon
ECs5271	fimB	tyrosine recombinase				1.87196									DNA metabolism	DNA replication, recombination, and repair	Mobile and extrachromosomal element functions	Prophage functions																					-		-
ECs5272	fimE	tyrosine recombinase				1.40572									DNA metabolism	DNA replication, recombination, and repair	Mobile and extrachromosomal element functions	Prophage functions
ECs5281	uxuA	mannonate dehydratase							1.11977						Energy metabolism	Sugars
ECs5282	uxuB	D-mannonate oxidoreductase	-1.12599												Energy metabolism	Aerobic	Energy metabolism	Electron transport
ECs5286	iadA	isoaspartyl dipeptidase				-1.11846			-1.19729			-1.22739			Protein fate	Degradation of proteins, peptides, and glycopeptides																									-
ECs5289	-	hypothetical protein ECs5289				1.01893									Cellular processes	Toxin production and resistance	Transport and binding proteins	Carbohydrates, organic alcohols, and acids																					+				+
ECs5293	yjiJ	putative transport protein	1.68307			1.71691			1.38068						Hypothetical proteins	Conserved																											+
ECs5303	-	hypothetical protein ECs5303							1.28318						Hypothetical proteins	Conserved
ECs5306	-	type I restriction-modification enzyme S subunit										1.13766			DNA metabolism	Degradation of DNA	DNA metabolism	DNA replication, recombination, and repair
ECs5310	-	hypothetical protein ECs5310	2.17337			1.33139			1.35718						Hypothetical proteins	Conserved
ECs5313	yjiY	putative carbon starvation protein	-1.02331			-1.81556			-1.63468						Cellular processes	Adaptations to atypical conditions	Regulatory functions	Other																					-		-		-
ECs5314	-	hypothetical protein ECs5314	1.17289			1.08982									No Data	No Data																							-		-
ECs5315	tsr	methyl-accepting chemotaxis protein I		1.57			1.65			1.28		-1.64638			Cellular processes	Chemotaxis and motility																		Bacterial chemotaxis and motility					-	-	-	-
ECs5319	mdoB	phosphoglycerol transferase I	-1.27865	2.56		-2.39127	2.05		-2.15062			-1.04193	1.93		Hypothetical proteins	Conserved																							-		-		-
ECs5326	bglJ	DNA-binding transcriptional activator BglJ	1.56203												Unknown function	General
ECs5327	fhuF	ferric iron reductase involved in ferric hydroximate transport				-1.63063						-1.35163			Unclassified	Role category not yet assigned
ECs5328	-	hypothetical protein ECs5328	1.39231												Hypothetical proteins	Conserved																							+		+
ECs5329	yjjT	16S ribosomal RNA m2G1207 methyltransferase				-1.19344									Protein synthesis	tRNA and rRNA base modification																									-	-
ECs5333	prfC	peptide chain release factor 3	-1.34775			-1.56533	-1.7			-1.07			-1.14		Protein synthesis	Translation factors																								-		-
ECs5334	osmY	hyperosmotically inducible periplasmic protein				1.26418			3.69987			3.53454			Hypothetical proteins	Conserved																				Rcs regulon	RpoS regulon		+	+	+	+	+				+
ECs5340	deoC	deoxyribose-phosphate aldolase	-1.11158												Energy metabolism	Other	Purines, pyrimidines, nucleosides, and nucleotides	Other																						-
ECs5346	serB	phosphoserine phosphatase				-1.5583									Amino acid biosynthesis	Serine family
ECs5347	sms	DNA repair protein RadA				-1.04192									DNA metabolism	DNA replication, recombination, and repair
ECs5349	yjjK	putative ABC transporter ATP-binding protein		-1.04						-1.13			-1.49		Transport and binding proteins	Unknown substrate																								-			-
ECs5358	creD	hypothetical protein ECs5358	1.46099			1.48258			1.34916						Cell envelope	Other
ECs5360	yjjY	hypothetical protein ECs5360				1.09619			1.02893			1.49559			Hypothetical proteins	Conserved																															+
ECs5365	-	hypothetical protein ECs5365							1.18871
ECs5376	-	hypothetical protein ECs5376	3.33502			3.55808			2.05169			1.56949			Unknown function
ECs5378	-	hypothetical protein ECs5378	3.83182			2.39389			1.80694			3.22996			Unknown function
ECs5281	uxuA	mannonate dehydratase							1.11977						Energy metabolism	Sugars
ECs5303	-	hypothetical protein ECs5303							1.28318						Hypothetical proteins	Conserved
ECs5365	-	hypothetical protein ECs5365							1.18871
ECs5382	-	hypothetical protein ECs5382	1.53038												Unknown function																								+		+
ECs5383	-	hypothetical protein ECs5383	2.32244			1.81376			1.33666						Unknown function																								+		+
ECs5391	-	hypothetical protein ECs5391							-1.69885			-1.38539			Unknown function																										-
ECs5400	-	hypothetical protein ECs5400							1.1182
ECs5414	-	hypothetical protein ECs5414				-1.0086									Unknown function
ECs5426	-	hypothetical protein ECs5426										1.48114			Unknown function																										-
ECs5458	-	hypothetical protein ECs5458	2.41635			2.19121									Unknown function
ECs5460	-	hypothetical protein ECs5460	3.38253			1.39215									Unknown function
ECs5464	-	hypothetical protein ECs5464	1.67727			1.56961			1.98522			2.22103			Unknown function
ECs5465	-	hypothetical protein ECs5465							-1.50623			-1.48645			Unknown function																								-		-
ECs5470	-	hypothetical protein ECs5470	1.40325			1.43722			1.43431						Unknown function
ECs5481	-	hypothetical protein ECs5481	-1.01449												Unknown function																								+		+
ECs5516	-	hypothetical protein ECs5516	1.79306			1.31468						1.38781			Unknown function
ECs5532	-	hypothetical protein ECs5532				1.79073			1.69996						Unknown function
ECs5537	-	hypothetical protein ECs5537	1.08652			1.22549									Unknown function
ECs5540	-	hypothetical protein ECs5540	1.59307			1.774			2.15802			1.17485			Unknown function																										+
ECs5549	-	hypothetical protein ECs5549	1.07854			1.00543									Unknown function
ECs5549	-	hypothetical protein ECs5549	1.26927												Unknown function
ECs5563	-		1.62831			1.0866			1.37555			2.76564			Unknown function
ECs5565	-	hypothetical protein ECs5565	1.67444			1.66108			1.67729			2.12782			Unknown function
ECs5582	-	hypothetical protein ECs5582				1.34356			1.32212						Unknown function
ECs5586	-	entericidin B membrane lipoprotein							1.76862			1.20403			Unknown function																								+		+
ECs5593	-	endoribonuclease SymE	1.0004												Unknown function
pO157p24	-	RepFIB											2.53		Unknown function
pO157p78	-	EspP		2.27											Unknown function
pO157p81	-	hypothetical protein pO157p81		2.8			2.63						2.54		Unknown function
	a Expression ratios are reported only for elements with a significant expression (P-value of <0.01) (see Materials and Methods).
	b The Affymetrix GeneChip® E. coli Genome 2.0 Array includes multiple probe sets representing the same gene. In instances where hybridisation to more than one probe set occured, all gene expression values for that gene are indicated in italic type
	c Expression ratios are reported only for proteins with a significant expression (P-value of <0.01) (see Materials and Methods).
	d Protein identifications with an intermediate confidence level (i.e. those proteins that were identified by a single unique peptide and detected in more than one replicate) are indicated in italic type.
	e JCVI CMR role categories were obtained from http://cmr.jcvi.org/cgi-bin/CMR/CmrHomePage.cgi.
	f EcoCyc functional categories were obtained from http://www.ecocyc.org.
	g KEGG functional categories were obtained from http://www.genome.jp/kegg.
	h Genes/proteins previously shown to be positively controlled by CpxRA (1), Rcs (2), RpoE (3), RpoH (4), and RpoS (5, 6, 7) regulons.
	i Comparison of differentially expressed genes and proteins identified in the present study with groups of differentially expressed genes/proteins in previously published transcriptomic or proteomic studies (8-15).
	REFERENCES
	1	Price, N. L., and Raivio, T. L. (2009) Characterization of the Cpx regulon in Escherichia coli strain MC4100. J. Bacteriol. 191, 1798-1815.
	2	Hagiwara, D., Sugiura, M., Oshima, T., Mori, H., Aiba, H., Yamashino, T., and Mizuno, T. (2003) Genome-wide analyses revealing a signaling network of the RcsC-YojN-RcsB phosphorelay system in Escherichia coli. J. Bacteriol. 185, 5735-5746.
	3	Rhodius, V. A., Suh, W. C., Nonaka, G., West, J., and Gross, C. A. (2006) Conserved and variable functions of the σE stress response in related genomes. PLoS Biol. 4, e2.
	4	Nonaka, G., Blankschien, M., Herman, C., Gross, C. A., and Rhodius, V. A. (2006) Regulon and promoter analysis of the E. coli heat-shock factor, σ32, reveals a multifaceted cellular response to heat stress. Genes Dev. 20, 1776-1789.
	5	Patten, C. L., Kirchhof, M. G., Schertzberg, M. R., Morton, R. A., and Schellhorn, H. E. (2004) Microarray analysis of RpoS-mediated gene expression in Escherichia coli K-12. Mol. Genet. Genomics 272, 580-591.
	6	Lacour, S., and Landini, P. (2004) σS-dependent gene expression at the onset of stationary phase in Escherichia coli: function of σS-dependent genes and identification of their promoter sequences. J. Bacteriol. 186, 7186-7195.
	7	Weber, H., Polen, T., Heuveling, J., Wendisch, V. F., and Hengge, R. (2005) Genome-wide analysis of the general stress response network in Escherichia coli: σS-dependent genes, promoters, and sigma factor selectivity. J. Bacteriol. 187, 1591-1603.
	8	Kocharunchitt, C., King, T., Gobius, K., Bowman, J.P., and Ross, T. (2011) Integrated transcriptomic and proteomic analysis of the physiological response of Escherichia coli O157:H7 Sakai to steady-state conditions of cold and water activity stress, Mol. Cell. Proteomics, doi:10.1074/mcp.M1111.009019.
	9	Moen, B., Oust Janbu, A., Langsrud, S., Langsrud, Ø., Hobman, J.L., Constantinidou, C., Kohler, A., and Rudi, K. (2009) Global responses of Escherichia coli to adverse conditions determined by microarrays and FT-IR spectroscopy. Can. J. Micriobiol. 55:714-728.
	10	Phadtare, S., and Inouye, M. (2004) Genome-Wide Transcriptional Analysis of the Cold Shock Response in Wild-Type and Cold-Sensitive, Quadruple-csp-Deletion Strains of Escherichia coli. J. Bacteriol. 186(20):7007-7014.
	11	Polissi, A., De Laurentis, W., Zangrossi, S., Briani, F., Longhi, V., Pesole, G., and Dehò, G. (2003) Changes in Escherichia coli transcriptome during acclimatization at low temperature. Res. Microbiol. 154:573–580.
	12	White-Ziegler, C.A., Um, S., Pérez, N.M., Berns, A.L., Malhowski, A.J., and Young, S. (2008) Low temperature (23°C) increases expression of biofilm-, cold-shock- and RpoS-dependent genes in Escherichia coli K-12. Microbiol. 154:148-166.
	13	Zheng, M., Wang, X., Templeton, L. J., Smulski, D. R., LaRossa, R. A., and Storz, G. (2001) DNA microarray-mediated transcriptional profiling of the Escherichia coli response to hydrogen peroxide. J. Bacteriol. 183, 4562-4570.

## Sheet: TABLE S2
TABLE S2. T-profiler analysis of transcriptomic and proteomic data based on JCVI CMR functional categories.
JCVI CMR functional categoriesa	30 min					90 min					160 min					330 min
	Transcriptome		Proteome			Transcriptome		Proteome			Transcriptome		Proteome			Transcriptome		Proteome
	T-valueb	P-valuec	T-value	P-value		T-value	P-value	T-value	P-value		T-value	P-value	T-value	P-value		T-value	P-value	T-value	P-value
Amino acid biosynthesis
Aromatic amino acid family	0.640531		-1.02283			2.253	0.041	0.724901			1.418		0.041702			1.362		0.550076
Aspartate family	1.22518		-1.62658			0.482		-1.27119			-0.296		-0.700805			-1.045		-2.29213	0.0367796
Glutamate family	-1.74201		-0.506607			-0.928		-0.744077			1.308		-0.928862			1.035		-0.389004
Pyruvate family	-0.471096		-0.507412			-0.797		-0.190188			-2.122	0.057	-0.985699			-3.431	0.006	-1.50265
Serine family	-1.06504		0.943898			-0.678		0.600255			-1.104		0.128729			0.661		-0.610647
Histidine family	1.36296		-0.287953			2.416	0.052	0.300845			1.6		-0.076072			3.823	0.009	0.178963
Biosynthesis of cofactors, prosthetic groups, and carriers
Biotin	1.3743		ND			1.649		ND			0.378		ND			0.456		ND
Folic acid	-2.53244	0.035122	-2.19853	0.0638692		-2.835	0.022	-1.68871			-1.985	0.082	-2.18446	0.0652098		-0.675		-2.2374	0.0603086
Heme, porphyrin, and cobalamin	-1.13013		-0.504254			-0.688		0.130447			-1.286		0.338584			-2.174	0.049	-0.0712876
Menaquinone and ubiquinone	-0.551583		-1.24893			-1.382		-1.39726			-1.014		-1.95359	0.0792747		-1.112		-1.23167
Molybdopterin	-1.62578		-2.18713			-1.821		-1.19847			-0.113		0.0641005			-0.766		-1.61699
Pantothenate and coenzyme A	ND		-1.3808			ND		-1.55934			ND		-2.10796			ND		-2.03224
Pyridoxine	ND		-0.782031			ND		-1.29674			ND		-0.788555			ND		-0.684786
Riboflavin, FMN, and FAD	0.637526		-0.755471			0.404		-0.342117			-0.119		-1.26168			0.383		-0.838744
Glutathione and analogs	NDd		ND			ND		ND			ND		ND			ND		ND
Thiamine	0.756347		-1.50758			-0.359		-1.42022			-0.202		-1.50621			-0.082		-0.914569
Cell envelope
Surface structures	1.18655		-1.63216			-0.043		-1.39859			-0.757		-0.545328			-2.332	0.025	-2.0722
Biosynthesis and degradation of murein sacculus and peptidoglycan	0.781067		1.41176			-0.039		0.410807			-1.19		0.363232			-0.919		-0.207308
Biosynthesis and degradation of surface polysaccharides and lipopolysaccharides	-1.22006		-1.67499	0.0900586		-1.362		-2.34684	0.0229358		-0.671		-1.68482	0.0977946		3.454	0.001	-1.43089
Cellular processes
Cell division	1.17975		0.378754			-0.21		-0.640676			-0.046		-0.83539			0.091		-0.823973
Chemotaxis and motility	1.1985		1.19565			-6.866	<0.001	0.18916			-15.069	<0.001	0.0188174			-11.674	<0.001	-0.988305
Detoxification	-0.868097		0.417688			0.015		0.266282			0.614		1.00302			-0.099		0.685687
DNA transformation	ND		ND			ND		ND			ND		ND			ND		ND
Toxin production and resistance	0.799418		-0.954416			0.073		-2.42906	0.0237604		-0.673		-1.31597			0.387		-1.86347	0.0752141
Pathogenesis	0.202532		0.351306			1.63		-0.087815			0.92		-0.156313			-0.566		0.0647231
Adaptations to atypical conditions	2.49268	0.0232941	2.31936	0.0534449		2.076	0.053	3.29018	0.0132992		1.816	0.087	3.17295	0.0131361		2.963	0.009	1.52797
Central intermediary metabolism
Amino sugars	ND		ND			ND		ND			ND		ND			ND		ND
Phosphorus compounds	1.44075		ND			2.125		ND			2.356	0.078	ND			0.83		ND
Polyamine biosynthesis	ND		-0.0331715			ND		-0.489823			ND		-0.0884713			ND		-1.54302
Sulfur metabolism	-3.47417	0.00839112	0.660688			-3.294	0.011	0.820635			-3.454	0.009	0.263463			0.375		-0.148139
Nitrogen metabolism	-1.3991		ND			-1.057		ND			-1.351		-2.21313			-2.678	0.037	ND
DNA metabolism
DNA replication, recombination, and repair	-0.115339		-1.91554	0.059757		0.038		-1.45892			-0.3		-2.55142	0.0130902		0.166		-2.1765	0.0332143
Restriction/modification	ND		0.203273			ND		0.584726			ND		0.308704			ND		-0.0499451
Degradation of DNA	ND		0.162185			ND		-0.143751			ND		ND			ND		0.750488
Energy metabolism
Aerobic	-1.29821		1.933	0.0771777		-2.855	0.013	1.9829	0.070743		-2.575	0.022	1.81147	0.0951544		-0.142		2.23207	0.0454409
Amino acids and amines	-1.76952	0.088537	-0.741066			-1.633		-0.860249			-0.146		0.740459			-0.005		-0.0622106
Anaerobic	0.805936		-0.573639			0.965		-0.29308			0.922		-0.225154			0.57		0.0690346
ATP-proton motive force interconversion	0.149623		1.86571			-1.478		1.4616			-2.502	0.067	1.36504			-2.169	0.096	1.00376
Electron transport	-2.8026	0.00611033	-0.317116			-2.468	0.015	0.190431			-2.346	0.021	1.52301			-1.206		0.752133
Entner-Doudoroff	ND		ND			ND		ND			ND		ND			ND		ND
Fermentation	-1.21859		-0.306245			0.101		1.08995			0.383		0.821773			-0.016		1.29213
Glycolysis/gluconeogenesis	-2.28063	0.0317421	-0.682895			-0.19		0.179973			0.061		0.824647			0.557		-0.566774
Pentose phosphate pathway	-1.84067	0.0988055	-0.0902906			-0.808		-0.329382			0.927		0.992622			0.148		0.544777
Pyruvate dehydrogenase	-0.136139		-0.00759978			0.019		0.756106			-1.999		0.459297			-3.446	0.041	-0.992951
Sugars	-2.45863	0.0175274	-0.645853			-1.061		-1.73227			0.628		-1.3393			-0.422		-0.97116
TCA cycle	1.90783	0.0724958	-0.600199			3.063	0.007	0.520717			2.28	0.035	3.35966	0.00329125		2.802	0.012	2.74544	0.0137992
Methanogenesis	ND		ND			ND		ND			ND		ND			ND		ND
Biosynthesis and degradation of polysaccharides	-1.01477		-0.278704			0.612		-0.600026			1.56		0.685727			0.157		0.682499
Photosynthesis	ND		ND			ND		ND			ND		ND			ND		ND
Fatty acid and phospholipid metabolism
Biosynthesis	-0.665227		-0.724725			-0.753		-1.88141	0.0726335		-1.585		-0.958553			-2.191	0.037	-1.75464	0.0926352
Degradation	-0.134003		0.055323			0.524		0.347205			0.759		0.0160236			-0.195		-0.31863
Mobile and extrachromosomal element functions
Prophage functions	-1.04153		-0.901954			0.56		-0.461062			0.033		-0.531267			-0.739		-0.0385418
Transposon functions	1.66187		ND			1.782	0.096	ND			1.361		ND			1.372		ND
Protein fate
Protein and peptide secretion and trafficking	0.313258		1.37562			0.169		0.713919			0.533		0.637387			-0.465		0.838066
Protein modification and repair	0.924867		-0.719239			0.873		0.646614			0.553		-1.63346			0.671		-0.526809
Protein folding and stabilization	-2.75521	0.0122056	-0.63578			-3.454	0.003	0.31195			-1.286		0.203866			-0.627		-1.03828
Degradation of proteins, peptides, and glycopeptides	-1.84768	0.0736297	0.855769			-0.615		1.18534			-0.13		1.03609			-0.768		1.25692
Protein synthesis
tRNA aminoacylation	-1.85252	0.078768	0.445815			-2.023	0.057	0.253155			-2.795	0.011	-0.583813			-2.289	0.033	-1.13864
Ribosomal proteins: synthesis and modification	-2.07955	0.0500064	0.744275			-1.429		0.289792			-1.037		-0.481603			-1.94	0.066	-0.0532228
tRNA and rRNA base modification	-1.17754		-1.45927			-1.749	0.096	-2.00848	0.054691		-1.928	0.069	-2.01005	0.054514		-0.013		-2.88358	0.00762809
Translation factors	-0.793657		-0.824979			-0.886		-0.985345			-0.324		-0.413707			0.707		-0.374047
Purines, pyrimidines, nucleosides, and nucleotides
2'-Deoxyribonucleotide metabolism	-3.47563	0.00698645	ND			-3.685	0.005	ND			-3.475	0.007	ND			-3.936	0.003	ND
Nucleotide and nucleoside interconversions	ND		-0.347018			ND		-0.181597			ND		-0.812741			ND		-0.882559
Purine ribonucleotide biosynthesis	-3.67201	0.00629121	-0.882416			-3.687	0.006	-1.80494	0.0926302		-2.278	0.052	-1.32392			-0.239		-1.60423
Pyrimidine ribonucleotide biosynthesis	-1.54211		-0.763934			-1.48		-1.12213			-0.705		-0.79382			0.082		-0.818569
Salvage of nucleosides and nucleotides	-4.77679	<0.001	0.315313			-4.034	0.001	-0.278322			-2.274	0.035	-0.529264			-2.542	0.02	-1.26795
Sugar-nucleotide biosynthesis and conversions	-0.670272		0.0302645			0.596		0.404618			0.738		-0.368548			1.426		0.00861767
Regulatory functions
DNA interactions	2.47678	0.0206946	0.00256039			1.503		1.33332			0.938		-0.707195			1.67		0.843705
Protein interactions	ND		ND			ND		ND			ND		ND			ND		ND
Transcription
Degradation of RNA	-1.49905		-0.593555			-1.388		-0.875861			-0.75		-0.452328			-0.931		-0.951627
DNA-dependent RNA polymerase	ND		2.04551			ND		1.99693			ND		2.20625	0.0784743		ND		1.44903
Transcription factors	2.01115	0.062637	0.646777			1.235		1.30446			0.244		0.989629			1.019		1.3878
RNA processing	0.643026		-1.10649			1.212		-0.448083			0.461		-1.88962			0.951		-1.0896
Transport and binding proteins
Amino acids, peptides and amines	0.475246		3.14069	0.00354491		0.432		3.77107	0.000568484		0.956		4.03561	<0.001		0.018		4.76032	<0.001
Anions	-4.19058	0.000691995	1.58941			-3.573	0.003	1.21875			-3.951	0.001	0.375239			-0.583		0.744661
Carbohydrates, organic alcohols, and acids	-2.08659	0.0402357	1.22918			-1.896	0.062	0.997736			-1.624		0.970185			-2.279	0.025	1.65533
Cations and iron carrying compounds	-0.731273		4.52463	<0.001		-4.321	<0.001	3.18248	0.0034702		-4.84	<0.001	3.22628	0.00318572		-5.02	<0.001	3.41023	0.00177358
Nucleosides, purines and pyrimidines	-2.33076	0.0671477	ND			-2.625	0.047	ND			-1.802		ND			0.237		ND
	a JCVI CMR role categories were obtained from http://cmr.jcvi.org/cgi-bin/CMR/CmrHomePage.cgi.
	b T-values were determined from log2 expression data (see Section). Boldface type indicates significant T-values.
	c P-values <0.1 only are shown.
	d ND, not determined

## Sheet: TABLE S3
TABLE S3. T-profiler analysis of transcriptomic and proteomic data based on Ecocyc and KEGG functional categories.
Ecocyc and KEGG functional categoriesa	30 min					90 min					160 min					330 min
	Transcriptome		Proteome			Transcriptome		Proteome			Transcriptome		Proteome			Transcriptome		Proteome
	T-valueb	P-valuec	T-value	P-value		T-value	P-value	T-value	P-value		T-value	P-value	T-value	P-value		T-value	P-value	T-value	P-value
Carbohydrate catabolism and energy generation
Ecocyc: Glycolysis	-3.68679	<0.001	-0.616089			-2.424	0.034	-0.175555			-1.074		0.147979			-0.287		-0.680272
Ecocyc: Gluconeogenesis	-2.75259	0.0203874	-0.536783			-1.558		0.338757			-0.568		0.708269			-0.152		-0.575039
Ecocyc: Pentose phosphate pathway	-2.48793	0.0553009	-0.42635			-1.424		-0.914575			0.863		0.751082			0.117		-0.12772
Ecocyc: TCA cycle and glyoxylate bypass	1.91519	0.0844777	0.260055			3.157	0.01	0.518411			2.867	0.017	3.07099	0.00893189		3.337	0.008	2.90624	0.0131728
Ecocyc: Mix acid fermentation	-1.80904	0.0936183	0.383154			-0.112		0.6288			0.135		2.16315	0.0450676		-0.602		0.758765
KEGG: Oxidative phosphorylation	-3.26043	<0.001	3.13663	<0.001		-4.735	<0.001	3.00854	0.00608108		-4.853	<0.001	3.11037	<0.001		-1.533		3.22553	<0.001
Transcription and translation
Ecocyc: RNA polymerase	NDd		1.07881			ND		0.883433			ND		0.859559			ND		0.724824
Ecocyc: Sigma factor	1.92479		ND			1.19		ND			0.092		ND			0.096		ND
KEGG: Ribosomal proteins	-0.44863		1.26728			-0.297		0.799861			0.098		0.138621			0.581		0.56661
Cellular process
KEGG: Bacterial chemotaxis and motility	0.603906		0.881423			-6.599	<0.001	0.733395			-14.066	0	0.569901			-10.585	<0.001	-0.402832
Fatty acids and lipids metabolism
Ecocyc: Superpathway of lipopolysaccharide biosynthesis	-0.513328		-2.71376	0.0153334		-1.467		-2.90277	0.0103813		-1.794		-2.13099	0.0489481		-0.276		-1.93057	0.0714543
Ecocyc: Superpathway of fatty acid biosynthesis I (E. coli)	ND		0.0838026			ND		-0.970476			ND		-0.501399			ND		-0.522714
Ecocyc: Superpathway of unsaturated fatty acids biosynthesis	ND		0.814369			ND		-0.168607			ND		0.643038			ND		0.0808722
Ecocyc: Phospholipid biosynthesis I	-0.466537		1.12258			-0.33		1.41963			-0.407		1.30659			-0.367		0.840053
Ecocyc: Fatty acid β-oxidation I	-0.0131141		ND			0.669		ND			0.441		ND			-0.028		ND
Cell structures biosynthesis
Ecocyc: Peptidoglycan biosynthesis I (meso-diaminopimelate containing)	0.610101		0.193467			-0.866		-0.0980807			-1.879		-0.613448			-1.65		-0.585251
Ecocyc: Superpathway of KDO2-lipid A biosynthesis	ND		-3.13418	0.0120404		ND		-3.27646	0.00958334		ND		-1.84203	0.0985935		ND		-1.67393
Ecocyc: Enterobacterial common antigen biosynthesis	1.06571		-1.66272			0.177		-1.85554			-0.54		-1.77588			0.101		-1.49877
	a Ecocyc functional categories were obtained from http://www.ecocyc.org and KEGG functional categories were obtained from http://www.genome.jp/kegg.
	b T-values were determined from log2 expression data (see Section). Boldface type indicates significant T-values.
	c P-values <0.1 only are shown.
	d ND, not determined.

## Sheet: TABLE S4
TABLE S4. T-profiler analysis of transcriptomic and proteomic data based on major regulons.
Major regulona	30 min					90 min					160 min					330 min
	Transcriptome		Proteome			Transcriptome		Proteome			Transcriptome		Proteome			Transcriptome		Proteome
	T-valueb	P-valuec	T-value	P-value		T-value	P-value	T-value	P-value		T-value	P-value	T-value	P-value		T-value	P-value	T-value	P-value
CpxRA regulon	2.00583	0.0620883	1.06321			2.432	0.027	1.04548			2.083	0.054	1.72561			1.943	0.07	0.913171
Rcs regulon	-1.73408	0.0947476	NDd			-0.108		ND			2.654	0.013	1.8368			7.624	<0.001	0.428123
RpoE regulon	1.94611	0.0562516	1.09364			1.314		1.22777			-0.2		0.49661			0.107		0.18601
RpoH regulon	-3.6286	<0.001	-1.66093	0.0926331		-3.561	<0.001	-0.607377			-0.254		-1.03443			-0.64		-1.6433
RpoS regulon	-0.420181		0.937252			1.835	0.069	1.92332	0.0663819		10.499	<0.001	4.47472	<0.001		8.272	<0.001	4.2227	<0.001
	a Genes/proteins previously shwon to be positively controlled by CpxRA (1), Rcs (2), RpoE (3), RpoH (4), and RpoS (5, 6, 7) regulons.
	b T-values were determined from log2 expression data. Boldface type indicates significant T-values.
	c P-values <0.1 only are shown.
	d ND, not determined.
	REFERENCES
	1	Price, N. L., and Raivio, T. L. (2009) Characterization of the Cpx regulon in Escherichia coli strain MC4100. J. Bacteriol. 191, 1798-1815.
	2	Hagiwara, D., Sugiura, M., Oshima, T., Mori, H., Aiba, H., Yamashino, T., and Mizuno, T. (2003) Genome-wide analyses revealing a signaling network of the RcsC-YojN-RcsB phosphorelay system in Escherichia coli. J. Bacteriol. 185, 5735-5746.
	3	Rhodius, V. A., Suh, W. C., Nonaka, G., West, J., and Gross, C. A. (2006) Conserved and variable functions of the σE stress response in related genomes. PLoS Biol. 4, e2.
	4	Nonaka, G., Blankschien, M., Herman, C., Gross, C. A., and Rhodius, V. A. (2006) Regulon and promoter analysis of the E. coli heat-shock factor, σ32, reveals a multifaceted cellular response to heat stress. Genes Dev. 20, 1776-1789.
	5	Patten, C. L., Kirchhof, M. G., Schertzberg, M. R., Morton, R. A., and Schellhorn, H. E. (2004) Microarray analysis of RpoS-mediated gene expression in Escherichia coli K-12. Mol. Genet. Genomics 272, 580-591.
	6	Lacour, S., and Landini, P. (2004) σS-dependent gene expression at the onset of stationary phase in Escherichia coli: function of σS-dependent genes and identification of their promoter sequences. J. Bacteriol. 186, 7186-7195.
	7	Weber, H., Polen, T., Heuveling, J., Wendisch, V. F., and Hengge, R. (2005) Genome-wide analysis of the general stress response network in Escherichia coli: σS-dependent genes, promoters, and sigma factor selectivity. J. Bacteriol. 187, 1591-1603.

## Sheet: Fig. S1
	FIGURE S1. Comparison of differentially expressed genes and proteins in Escherichia coli O157:H7 Sakai during exposure to temperature shifta.
	a Number of up-regulated (outside brackets) and down-regulated (within brackets) genes and proteins.
